# Supplementary material for: Pre-anesthetic use of butorphanol for the prevention of emergence agitation in thoracic surgery: A multicenter, randomized controlled trial
Source: Front Med (Lausanne). 2022 Dec 13;9:1040168. doi: 10.3389/fmed.2022.1040168 (PMC9792474; doi:10.3389/fmed.2022.1040168)
Supplement: Supplementary file 1 [file Table_1.XLSX]

## Sheet: All data
Number	Center Name	Patient number	Test group	Group status	Patient admission number	Age(yr)	Sex	Bodyweight (kg)	Height (cm)	BMI (kg/m2)	ASA Grade	SBP (mmHg)	DBP (mmHg)	Type of Surgery	Duration of surgery (min)	way of nerve block	Whether to sign informed consent	1、Age 18-65yr，unlimited gender；	2、18kg/m^2 ≤BMI ≤30kg/m^2；	3、American Society of Anesthesiologists (ASA) physical statusⅠ-Ⅱ；	4、patients undergoing elective video-assisted thoracoscopic lobectomy/segmentectomy for lung cancerr；	5、Clearly understand, voluntarily participate in the study, and sign the informed consent form。	1、Previous history of any psychological diseases, epilepsy or Parkinson’s disease；	2、 visual, hearing, language or other barrier that impeded communication and assessment of EA；	3、 history of traumatic brain injury or neurosurgery；	4、severe hepatic dysfunction (Child–Pugh grade C)；	5、renal failure (requirement for renal replacement therapy)；	Whether the patient meets all the inclusion criteria and does not meet all the exclusion criteria	Failure reason	Test group	Propofol (mg)	Sufentanil (μg)	Cis-atracuridinium (mg)	Remifentanil (mg)	Sevoflurane (ml)	EA at 5 min after extubation	Ramsay score after using butorphanol	Intravenously injecting propofol pain	Radial artery catheter placed	5 min after extubation	15 min after arrival at PACU	Rescue sufentanil use	Coughing with sufentanil injection
01	Qilu Hospital of Shandong University	01001	Control Group	Successfully group	20159404	51	male	60	172	20.28	I	131	76	Lobectomy	120	paravertebral	yes	yes	yes	yes	yes	yes	no	no	no	no	no	yes		Control Group	60	30	26	500	20	4 = calm and follows commands	3=deeper sleep and more agile response	0	1-3	1-3	1-3	no	no
01	Qilu Hospital of Shandong University	01002	Control Group	Successfully group	20155016	47	Female	46	152	19.91	I	124	82	Segmentectomy	125	paravertebral	yes	yes	yes	yes	yes	yes	no	no	no	no	no	yes		Control Group	50	40	10	500	15	5 = anxious or physically agitated but calms to verbal instructions	3=deeper sleep and more agile response	1-3	1-3	1-3	1-3	no	yes
01	Qilu Hospital of Shandong University	01003	Control Group	Successfully group	20158165	63	Female	56	160	21.88	II	145	96	Lobectomy	136	paravertebral	yes	yes	yes	yes	yes	yes	no	no	no	no	no	yes		Control Group	60	30	17	200	15	4 = calm and follows commands	3=deeper sleep and more agile response	1-3	1-3	1-3	1-3	no	no
01	Qilu Hospital of Shandong University	01004	Butorphanol Group	Successfully group	20162462	65	Female	63	159	24.92	II	145	85	Lobectomy	215	paravertebral	yes	yes	yes	yes	yes	yes	no	no	no	no	no	yes		Butorphanol Group	70	30	13	300	30	4 = calm and follows commands	4=lighter sleep, faster awakening time	1-3	1-3	1-3	1-3	no	no
01	Qilu Hospital of Shandong University	01005	Control Group	Successfully group	31006332	42	Female	55	156	22.60	II	125	85	Segmentectomy	150	paravertebral	yes	yes	yes	yes	yes	yes	no	no	no	no	no	yes		Control Group	60	30	70	500	60	4 = calm and follows commands	3=deeper sleep and more agile response	0	1-3	1-3	1-3	no	no
01	Qilu Hospital of Shandong University	01006	Control Group	Successfully group	21004798	47	Female	63	157	25.56	II	118	75	Lobectomy	150	paravertebral	yes	yes	yes	yes	yes	yes	no	no	no	no	no	yes		Control Group	10	30	18	500	30	4 = calm and follows commands	3=deeper sleep and more agile response	0	1-3	0	1-3	no	no
01	Qilu Hospital of Shandong University	01007	Control Group	Successfully group	21005334	43	male	73	174	24.11	II	124	85	Lobectomy	185	paravertebral	yes	yes	yes	yes	yes	yes	no	no	no	no	no	yes		Control Group	12	30	34	500	30	3 = difficult to arouse but awakens to verbal stimuli or gentle shaking	3=deeper sleep and more agile response	0	1-3	0	1-3	no	no
01	Qilu Hospital of Shandong University	01008	Control Group	Successfully group	21006464	50	male	70	175	22.86	II	110	70	Lobectomy	1098	paravertebral	yes	yes	yes	yes	yes	yes	no	no	no	no	no	yes		Control Group	11	30	32	500	30	4 = calm and follows commands	3=deeper sleep and more agile response	0	1-3	1-3	1-3	no	no
01	Qilu Hospital of Shandong University	01009	Control Group	Successfully group	21007032	53	male	53	174	17.51	II	121	81	Lobectomy	165	paravertebral	yes	yes	yes	yes	yes	yes	no	no	no	no	no	yes		Control Group	100	30	31	300	30	3 = difficult to arouse but awakens to verbal stimuli or gentle shaking	3=deeper sleep and more agile response	1-3	1-3	1-3	4-6	no	no
01	Qilu Hospital of Shandong University	01010	Control Group	Successfully group	21006095	51	Female	58	165	21.30	II	128	85	Lobectomy	185	paravertebral	yes	yes	yes	yes	yes	yes	no	no	no	no	no	yes		Control Group	100	30	32	200	40	5 = anxious or physically agitated but calms to verbal instructions	3=deeper sleep and more agile response	1-3	1-3	1-3	1-3	no	yes
01	Qilu Hospital of Shandong University	01011	Control Group	Successfully group	21009539	62	Female	56	158	22.43	II	112	68	Lobectomy	115	paravertebral	yes	yes	yes	yes	yes	yes	no	no	no	no	no	yes		Control Group	100	60	32	500	30	4 = calm and follows commands	3=deeper sleep and more agile response	0	1-3	1-3	1-3	no	yes
01	Qilu Hospital of Shandong University	01012	Control Group	Successfully group	21006558	63	male	78	178	24.62	II	145	80	Lobectomy	150	paravertebral	yes	yes	yes	yes	yes	yes	no	no	no	no	no	yes		Control Group	120	60	27	500	30	3 = difficult to arouse but awakens to verbal stimuli or gentle shaking	3=deeper sleep and more agile response	0	1-3	0	1-3	no	no
01	Qilu Hospital of Shandong University	01013	Butorphanol Group	Successfully group	21008733	62	Female	60	152	25.97	II	145	85	Lobectomy	180	paravertebral	yes	yes	yes	yes	yes	yes	no	no	no	no	no	yes		Butorphanol Group	90	30	16	0.8	20	4 = calm and follows commands	4=lighter sleep, faster awakening time	0	1-3	1-3	1-3	no	no
01	Qilu Hospital of Shandong University	01014	Control Group	Successfully group	21043153	45	Female	62	160	24.22	I	142	95	Lobectomy	90	paravertebral	yes	yes	yes	yes	yes	yes	no	no	no	no	no	yes		Control Group	11	20	15	0	25	4 = calm and follows commands	3=deeper sleep and more agile response	1-3	1-3	1-3	1-3	no	no
01	Qilu Hospital of Shandong University	01015	Control Group	Successfully group	21038833	67	Female	63	163	23.71	II	144	85	Lobectomy	130	paravertebral	yes	yes	yes	yes	yes	yes	no	no	no	no	no	yes		Control Group	20	40	15	0	10	4 = calm and follows commands	3=deeper sleep and more agile response	1-3	1-3	1-3	1-3	no	no
01	Qilu Hospital of Shandong University	01016	Control Group	Successfully group	21004459	49	Female	80	171	27.36	II	150	90	Lobectomy	90	paravertebral	yes	yes	yes	yes	yes	yes	no	no	no	no	no	yes		Control Group	140	40	18	100	20	5 = anxious or physically agitated but calms to verbal instructions	3=deeper sleep and more agile response	1-3	1-3	1-3	1-3	no	yes
01	Qilu Hospital of Shandong University	01017	Control Group	Successfully group	21005315	65	male	70	175	22.86	II	120	80	Lobectomy	180	paravertebral	yes	yes	yes	yes	yes	yes	no	no	no	no	no	yes		Control Group	11	35	22	400	30	4 = calm and follows commands	3=deeper sleep and more agile response	0	1-3	1-3	1-3	no	no
01	Qilu Hospital of Shandong University	01018	Control Group	Successfully group	21009081	55	male	85	182	25.66	II	162	101	Segmentectomy	290	paravertebral	yes	yes	yes	yes	yes	yes	no	no	no	no	no	yes		Control Group	130	0.5	29	600	45	5 = anxious or physically agitated but calms to verbal instructions	4=lighter sleep, faster awakening time	1-3	1-3	1-3	1-3	no	yes
01	Qilu Hospital of Shandong University	01019	Control Group	Successfully group	21011320	54	male	78	178	24.62	II	121	80	Segmentectomy	135	paravertebral	yes	yes	yes	yes	yes	yes	no	no	no	no	no	yes		Control Group	10	25	16	500	25	4 = calm and follows commands	3=deeper sleep and more agile response	1-3	1-3	1-3	1-3	no	yes
01	Qilu Hospital of Shandong University	01020	Control Group	Successfully group	21012506	38	Female	60	165	22.04	I	118	60	Segmentectomy	110	paravertebral	yes	yes	yes	yes	yes	yes	no	no	no	no	no	yes		Control Group	120	30	16	300	15	4 = calm and follows commands	3=deeper sleep and more agile response	1-3	1-3	1-3	1-3	no	no
01	Qilu Hospital of Shandong University	01021	Control Group	Successfully group	21012535	46	Female	54	162	20.58	II	121	81	Segmentectomy	110	paravertebral	yes	yes	yes	yes	yes	yes	no	no	no	no	no	yes		Control Group	100	25	16	200	20	4 = calm and follows commands	3=deeper sleep and more agile response	0	1-3	1-3	1-3	no	no
01	Qilu Hospital of Shandong University	01022	Control Group	Successfully group	21011557	57	Female	67	158	26.84	II	151	90	Segmentectomy	165	paravertebral	yes	yes	yes	yes	yes	yes	no	no	no	no	no	yes		Control Group	130	35	17	600	25	3 = difficult to arouse but awakens to verbal stimuli or gentle shaking	3=deeper sleep and more agile response	0	1-3	0	1-3	no	no
01	Qilu Hospital of Shandong University	01023	Control Group	Successfully group	21011427	54	male	80	182	24.15	II	131	80	Segmentectomy	145	paravertebral	yes	yes	yes	yes	yes	yes	no	no	no	no	no	yes		Control Group	160	40	18	400	25	4 = calm and follows commands	3=deeper sleep and more agile response	0	1-3	0	1-3	no	no
01	Qilu Hospital of Shandong University	01024	Control Group	Successfully group	21012876	54	male	62	175	20.24	II	150	110	Segmentectomy	175	paravertebral	yes	yes	yes	yes	yes	yes	no	no	no	no	no	yes		Control Group	130	35	19	500	30	4 = calm and follows commands	3=deeper sleep and more agile response	1-3	1-3	1-3	1-3	no	yes
01	Qilu Hospital of Shandong University	01025	Control Group	Successfully group	21014388	31	Female	50	160	19.53	I	110	60	Segmentectomy	170	paravertebral	yes	yes	yes	yes	yes	yes	no	no	no	no	no	yes		Control Group	100	25	15	400	25	4 = calm and follows commands	3=deeper sleep and more agile response	1-3	1-3	1-3	1-3	no	yes
01	Qilu Hospital of Shandong University	01026	Control Group	Successfully group	21042458	63	male	65	174	21.47	II	140	87	Lobectomy	100	paravertebral	yes	yes	yes	yes	yes	yes	no	no	no	no	no	yes		Control Group	14	20	17	0	10	4 = calm and follows commands	3=deeper sleep and more agile response	1-3	1-3	4-6	1-3	no	no
01	Qilu Hospital of Shandong University	01027	Butorphanol Group	Successfully group	21038129	56	Female	63.5	162	24.20	I	124	68	Lobectomy	100	paravertebral	yes	yes	yes	yes	yes	yes	no	no	no	no	no	yes		Butorphanol Group	13	20	15	0	10	3 = difficult to arouse but awakens to verbal stimuli or gentle shaking	5=sound sleep, slow response	1-3	0	1-3	4-6	no	no
01	Qilu Hospital of Shandong University	01028	Control Group	Successfully group	21048285	43	Female	50	161	19.29	II	140	70	Segmentectomy	1134	paravertebral	yes	yes	yes	yes	yes	yes	no	no	no	no	no	yes		Control Group	100	25	26	200	20	1 = minimal or no response to noxious stimuli	3=deeper sleep and more agile response	0	1-3	1-3	1-3	no	no
01	Qilu Hospital of Shandong University	01029	Control Group	Successfully group	21048296	67	male	80	175	26.12	II	160	95	Segmentectomy	215	paravertebral	yes	yes	yes	yes	yes	yes	no	no	no	no	no	yes		Control Group	160	40	38	400	38	3 = difficult to arouse but awakens to verbal stimuli or gentle shaking	3=deeper sleep and more agile response	0	1-3	0	1-3	no	no
01	Qilu Hospital of Shandong University	01030	Butorphanol Group	Successfully group	21050265	33	male	68	180	20.99	I	125	85	Lobectomy	155	paravertebral	yes	yes	yes	yes	yes	yes	no	no	no	no	no	yes		Butorphanol Group	140	35	20	400	30	4 = calm and follows commands	4=lighter sleep, faster awakening time	1-3	0	1-3	1-3	no	no
01	Qilu Hospital of Shandong University	01031	Control Group	Successfully group	21057802	58	male	60	170	20.76	II	120	75	Lobectomy	235	paravertebral	yes	yes	yes	yes	yes	yes	no	no	no	no	no	yes		Control Group	120	30	26	200	40	3 = difficult to arouse but awakens to verbal stimuli or gentle shaking	3=deeper sleep and more agile response	0	1-3	1-3	4-6	no	no
01	Qilu Hospital of Shandong University	01032	Butorphanol Group	Successfully group	21053741	58	Female	81	166	29.39	II	123	82	Segmentectomy	190	paravertebral	yes	yes	yes	yes	yes	yes	no	no	no	no	no	yes		Butorphanol Group	100	20	21	1680	35	4 = calm and follows commands	3=deeper sleep and more agile response	1-3	1-3	0	0	no	no
01	Qilu Hospital of Shandong University	01033	Control Group	Failed to group	21057068	57	Female	54	161	20.83	II	129	65	thoracotomy			yes	yes	yes	yes	yes	yes	no	no	no	no	no	no	conversion to thoracotomy	Control Group
01	Qilu Hospital of Shandong University	01034	Control Group	Successfully group	21076316	58	Female	83	175	27.10	II	150	80	Lobectomy	135	paravertebral	yes	yes	yes	yes	yes	yes	no	no	no	no	no	yes		Control Group	150	50	42	300	20	5 = anxious or physically agitated but calms to verbal instructions	3=deeper sleep and more agile response	1-3	1-3	1-3	1-3	no	no
01	Qilu Hospital of Shandong University	01035	Control Group	Successfully group	21115151	65	Female	61	160	23.83	II	106	69	Segmentectomy	145	paravertebral	yes	yes	yes	yes	yes	yes	no	no	no	no	no	yes		Control Group	70	20	14	600	10	4 = calm and follows commands	3=deeper sleep and more agile response	1-3	0	0	0	no	no
01	Qilu Hospital of Shandong University	01036	Control Group	Successfully group	21117572	45	Female	62	162	23.62	I	138	89	Segmentectomy	75	paravertebral	yes	yes	yes	yes	yes	yes	no	no	no	no	no	yes		Control Group	70	20	15	260	5	4 = calm and follows commands	4=lighter sleep, faster awakening time	1-3	0	0	1-3	no	no
01	Qilu Hospital of Shandong University	01037	Control Group	Successfully group	21193902	56	Female	49	162	18.67	II	149	77	Lobectomy	143	paravertebral	yes	yes	yes	yes	yes	yes	no	no	no	no	no	yes		Control Group	100	30	10	450	21.6	4 = calm and follows commands	3=deeper sleep and more agile response	1-3	0	1-3	1-3	no	no
02	Feicheng People’s Hospital	02001	Butorphanol Group	Successfully group	875732	49	Female	70	158	28.04	II	118	67	Segmentectomy	104	paravertebral	yes	yes	yes	yes	yes	yes	no	no	no	no	no	yes		Butorphanol Group	105	28	13.3	1600	19.65	4 = calm and follows commands	3=deeper sleep and more agile response	0	0	0	1-3	no	no
02	Feicheng People’s Hospital	02002	Control Group	Successfully group	910567	63	Female	65	152	28.13	II	142	72	Segmentectomy	80	paravertebral	yes	yes	yes	yes	yes	yes	no	no	no	no	no	yes		Control Group	100	30	12	750	25	4 = calm and follows commands	3=deeper sleep and more agile response	0	1-3	0	1-3	no	yes
02	Feicheng People’s Hospital	02003	Butorphanol Group	Successfully group	915883	58	male	58.8	166	21.34	II	160	80	Lobectomy	124	paravertebral	yes	yes	yes	yes	yes	yes	no	no	no	no	no	yes		Butorphanol Group	120	20	12	549.82	28.8	4 = calm and follows commands	3=deeper sleep and more agile response	0	1-3	0	0	no	no
02	Feicheng People’s Hospital	02004	Control Group	Successfully group	759249	65	male	60	160	23.44	II	150	78	Segmentectomy	53	paravertebral	yes	yes	yes	yes	yes	yes	no	no	no	no	no	yes		Control Group	120	24	12	720	20	4 = calm and follows commands	3=deeper sleep and more agile response	1-3	1-3	1-3	1-3	no	no
02	Feicheng People’s Hospital	02005	Butorphanol Group	Successfully group	913559	52	male	54	160	21.09	II	179	108	Lobectomy	103	paravertebral	yes	yes	yes	yes	yes	yes	no	no	no	no	no	yes		Butorphanol Group	150	20	12	972	36	4 = calm and follows commands	3=deeper sleep and more agile response	0	1-3	0	0	no	yes
02	Feicheng People’s Hospital	02006	Butorphanol Group	Successfully group	914911	55	male	77.5	170	26.82	II	118	77	Lobectomy	124	paravertebral	yes	yes	yes	yes	yes	yes	no	no	no	no	no	yes		Butorphanol Group	150	30	15	750	40	4 = calm and follows commands	4=lighter sleep, faster awakening time	0	1-3	1-3	1-3	no	no
02	Feicheng People’s Hospital	02007	Butorphanol Group	Successfully group	663362	58	male	72	170	24.91	II	141	84	Lobectomy	125	paravertebral	yes	yes	yes	yes	yes	yes	no	no	no	no	no	yes		Butorphanol Group	144	28.8	14.4	1300	35	4 = calm and follows commands	3=deeper sleep and more agile response	0	1-3	1-3	1-3	no	no
02	Feicheng People’s Hospital	02008	Butorphanol Group	Successfully group	916667	37	male	80.6	172	27.24	II	132	72	Segmentectomy	39	paravertebral	yes	yes	yes	yes	yes	yes	no	no	no	no	no	yes		Butorphanol Group	150	40	15	480	15	4 = calm and follows commands	3=deeper sleep and more agile response	0	1-3	1-3	1-3	no	no
02	Feicheng People’s Hospital	02009	Butorphanol Group	Successfully group	917249	68	male	54	165	19.83	II	117	67	Lobectomy	151	paravertebral	yes	yes	yes	yes	yes	yes	no	no	no	no	no	yes		Butorphanol Group	100	20	12.5	810	40	4 = calm and follows commands	4=lighter sleep, faster awakening time	0	1-3	1-3	1-3	no	no
02	Feicheng People’s Hospital	02010	Control Group	Successfully group	867760	58	Female	64	168	22.68	II	130	70	Lobectomy	137	paravertebral	yes	yes	yes	yes	yes	yes	no	no	no	no	no	yes		Control Group	110	20	10	1	33.6	4 = calm and follows commands	3=deeper sleep and more agile response	1-3	4-6	0	0	no	no
02	Feicheng People’s Hospital	02011	Control Group	Successfully group	918220	65	Female	49	152	21.21	II	112	70	Segmentectomy	65	paravertebral	yes	yes	yes	yes	yes	yes	no	no	no	no	no	yes		Control Group	100	20	7.5	375	17.28	4 = calm and follows commands	3=deeper sleep and more agile response	1-3	4-6	0	0	no	no
02	Feicheng People’s Hospital	02012	Butorphanol Group	Failed to group	917838	45	male	61	165	22.41	II	155	113	Lobectomy	90		yes	yes	yes	yes	yes	yes	no	no	no	no	no	yes	Lost to follow-up	Butorphanol Group
02	Feicheng People’s Hospital	02013	Control Group	Successfully group	919275	56	male	78	180	24.07	II	140	87	Lobectomy	127	paravertebral	yes	yes	yes	yes	yes	yes	no	no	no	no	no	yes		Control Group	200	25	17	1170	40	4 = calm and follows commands	4=lighter sleep, faster awakening time	1-3	1-3	1-3	1-3	no	no
02	Feicheng People’s Hospital	02014	Control Group	Successfully group	922590	65	male	65	176	20.98	II	150	90	Segmentectomy	65	paravertebral	yes	yes	yes	yes	yes	yes	no	no	no	no	no	yes		Control Group	140	20	9	250	16.8	4 = calm and follows commands	3=deeper sleep and more agile response	1-3	4-6	0	0	no	no
02	Feicheng People’s Hospital	02015	Control Group	Successfully group	923645	54	male	72	176	23.24	II	150	80	Lobectomy	100	paravertebral	yes	yes	yes	yes	yes	yes	no	no	no	no	no	yes		Control Group	120	20	15	750	30	4 = calm and follows commands	3=deeper sleep and more agile response	1-3	1-3	1-3	1-3	no	no
02	Feicheng People’s Hospital	02016	Control Group	Successfully group	924046	64	Female	52	150	23.11	II	125	76	Segmentectomy	75	paravertebral	yes	yes	yes	yes	yes	yes	no	no	no	no	no	yes		Control Group	120	20	10	624	30	4 = calm and follows commands	3=deeper sleep and more agile response	1-3	1-3	1-3	1-3	no	no
02	Feicheng People’s Hospital	02017	Control Group	Successfully group	933127	49	Female	63	163	23.71	II	127	73	Segmentectomy	75	paravertebral	yes	yes	yes	yes	yes	yes	no	no	no	no	no	yes		Control Group	150	20	14	850	30	4 = calm and follows commands	3=deeper sleep and more agile response	1-3	1-3	1-3	1-3	no	no
02	Feicheng People’s Hospital	02018	Control Group	Successfully group	932903	66	Female	57.2	148	26.11	II	143	97	Lobectomy	105	paravertebral	yes	yes	yes	yes	yes	yes	no	no	no	no	no	yes		Control Group	110	20	11.5	1000	40	4 = calm and follows commands	3=deeper sleep and more agile response	1-3	1-3	1-3	1-3	no	no
02	Feicheng People’s Hospital	02019	Control Group	Successfully group	933737	62	male	61	160	23.83	I	115	68	Lobectomy	74	paravertebral	yes	yes	yes	yes	yes	yes	no	no	no	no	no	yes		Control Group	100	20	14	900	37.5	4 = calm and follows commands	3=deeper sleep and more agile response	1-3	1-3	1-3	1-3	no	no
02	Feicheng People’s Hospital	02020	Butorphanol Group	Successfully group	914922	50	male	75	174	24.77	II	139	85	Lobectomy	82	paravertebral	yes	yes	yes	yes	yes	yes	no	no	no	no	no	yes		Butorphanol Group	110	30	30.5	800	30	4 = calm and follows commands	4=lighter sleep, faster awakening time	0	1-3	1-3	1-3	no	no
02	Feicheng People’s Hospital	02021	Control Group	Successfully group	934048	59	Female	55	155	22.89	II	115	51	Lobectomy	122	paravertebral	yes	yes	yes	yes	yes	yes	no	no	no	no	no	yes		Control Group	80	22	23	1000	30	4 = calm and follows commands	4=lighter sleep, faster awakening time	1-3	1-3	0	0	no	no
02	Feicheng People’s Hospital	02022	Control Group	Successfully group	931505	41	Female	73	160	28.52	II	117	62	Segmentectomy	72	paravertebral	yes	yes	yes	yes	yes	yes	no	no	no	no	no	yes		Control Group	130	28	13	985	30	4 = calm and follows commands	3=deeper sleep and more agile response	1-3	1-3	1-3	1-3	no	no
02	Feicheng People’s Hospital	02023	Control Group	Successfully group	934835	54	Female	62	168	21.97	II	118	66	Lobectomy	108	paravertebral	yes	yes	yes	yes	yes	yes	no	no	no	no	no	yes		Control Group	100	25	12.5	1000	30	4 = calm and follows commands	3=deeper sleep and more agile response	0	1-3	0	0	no	no
02	Feicheng People’s Hospital	02024	Control Group	Successfully group	934136	47	male	50	160	19.53	II	117	80	Segmentectomy	113	paravertebral	yes	yes	yes	yes	yes	yes	no	no	no	no	no	yes		Control Group	100	20	30	650	40	4 = calm and follows commands	3=deeper sleep and more agile response	0	1-3	0	0	no	no
02	Feicheng People’s Hospital	02025	Butorphanol Group	Successfully group	922687	64	male	73	170	25.26	II	140	80	Segmentectomy	97	paravertebral	yes	yes	yes	yes	yes	yes	no	no	no	no	no	yes		Butorphanol Group	12.5	30	29	500	35	4 = calm and follows commands	3=deeper sleep and more agile response	1-3	1-3	1-3	1-3	no	no
02	Feicheng People’s Hospital	02026	Control Group	Successfully group	923194	61	male	63.5	168	22.5	II	140	80	Lobectomy	130	paravertebral	yes	yes	yes	yes	yes	yes	no	no	no	no	no	yes		Control Group	125	25	14	900	40	4 = calm and follows commands	5=sound sleep, slow response	1-3	1-3	1-3	1-3	no	no
02	Feicheng People’s Hospital	02027	Control Group	Successfully group	935972	65	male	64.5	170	22.32	II	133	75	Lobectomy	111	paravertebral	yes	yes	yes	yes	yes	yes	no	no	no	no	no	yes		Control Group	120	25	28	800	40	4 = calm and follows commands	3=deeper sleep and more agile response	1-3	1-3	1-3	1-3	no	no
02	Feicheng People’s Hospital	02028	Butorphanol Group	Successfully group	939496	51	Female	81	168	28.70	II	132	74	Segmentectomy	88	paravertebral	yes	yes	yes	yes	yes	yes	no	no	no	no	no	yes		Butorphanol Group	120	32	19	1600	40	3 = difficult to arouse but awakens to verbal stimuli or gentle shaking	3=deeper sleep and more agile response	0	0	0	0	no	no
02	Feicheng People’s Hospital	02029	Butorphanol Group	Successfully group	922550	64	male	70	166	25.4	II	150	100	Lobectomy	75	paravertebral	yes	yes	yes	yes	yes	yes	no	no	no	no	no	yes		Butorphanol Group	140	28	17	1064	30	4 = calm and follows commands	4=lighter sleep, faster awakening time	0	1-3	1-3	1-3	no	no
02	Feicheng People’s Hospital	02030	Butorphanol Group	Successfully group	939899	65	male	60	165	22.04	II	118	67	Lobectomy	57	paravertebral	yes	yes	yes	yes	yes	yes	no	no	no	no	no	yes		Butorphanol Group	120	24	15	720	15	4 = calm and follows commands	4=lighter sleep, faster awakening time	0	1-3	1-3	1-3	no	no
02	Feicheng People’s Hospital	02031	Butorphanol Group	Successfully group	938467	40	Female	60	160	23.44	II	128	81	Lobectomy	140	paravertebral	yes	yes	yes	yes	yes	yes	no	no	no	no	no	yes		Butorphanol Group	80	20	13.5	1620	60	4 = calm and follows commands	4=lighter sleep, faster awakening time	1-3	1-3	1-3	1-3	no	no
03	Jinan People’s Hospital	03001	Control Group	Successfully group	10001687	64	Female	61	166	22.14	II	155	86	Segmentectomy	180	paravertebral	yes	yes	yes	yes	yes	yes	no	no	no	no	no	yes		Control Group	91.5	24.4	21.8	2281.4	21.06	4 = calm and follows commands	3=deeper sleep and more agile response	0	1-3	1-3	4-6	yes	no
03	Jinan People’s Hospital	03002	Butorphanol Group	Successfully group	10001671	60	Female	70	164	26.03	II	139	72	Segmentectomy	90	paravertebral	yes	yes	yes	yes	yes	yes	no	no	no	no	no	yes		Butorphanol Group	105	28	16.8	1270	11.7	4 = calm and follows commands	3=deeper sleep and more agile response	0	0	1-3	4-6	yes	no
03	Jinan People’s Hospital	03003	Control Group	Successfully group	428859	56	male	70	173	23.39	II	120	80	Lobectomy	132	paravertebral	yes	yes	yes	yes	yes	yes	no	no	no	no	no	yes		Control Group	105	28	22.4	1960	14.04	6 = requires restraint and frequent verbal reminding of limits	4=lighter sleep, faster awakening time	0	0	4-6	4-6	yes	no
03	Jinan People’s Hospital	03004	Control Group	Successfully group	074168	63	male	60	168	21.26	II	125	79	Segmentectomy	169	paravertebral	yes	yes	yes	yes	yes	yes	no	no	no	no	no	yes		Control Group	120	24	24	2160	32.4	4 = calm and follows commands	3=deeper sleep and more agile response	0	4-6	1-3	4-6	no	no
03	Jinan People’s Hospital	03005	Control Group	Successfully group	068140	49	Female	60	166	21.77	II	144	92	Segmentectomy	118	paravertebral	yes	yes	yes	yes	yes	yes	no	no	no	no	no	yes		Control Group	90	24	19.2	1440	12.96	4 = calm and follows commands	3=deeper sleep and more agile response	0	4-6	1-3	4-6	yes	no
03	Jinan People’s Hospital	03006	Control Group	Successfully group	505769	55	Female	52	157	21.10	II	129	84	Segmentectomy	165	paravertebral	yes	yes	yes	yes	yes	yes	no	no	no	no	no	yes		Control Group	76.5	20.4	18.36	1.683	12.96	4 = calm and follows commands	3=deeper sleep and more agile response	1-3	4-6	1-3	1-3	no	no
03	Jinan People’s Hospital	03007	Control Group	Successfully group	10004371	53	Female	76	171	25.99	II	124	85	Segmentectomy	112	paravertebral	yes	yes	yes	yes	yes	yes	no	no	no	no	no	yes		Control Group	114	30.4	24.32	1976	11.13	3 = difficult to arouse but awakens to verbal stimuli or gentle shaking	3=deeper sleep and more agile response	0	0	1-3	1-3	no	no
03	Jinan People’s Hospital	03008	Control Group	Successfully group	588746	57	Female	61	153	26.06	II	168	97	Segmentectomy	54	paravertebral	yes	yes	yes	yes	yes	yes	no	no	no	no	no	yes		Control Group	91.5	24.4	14.6	976	1	4 = calm and follows commands	3=deeper sleep and more agile response	0	0	1-3	4-6	yes	no
03	Jinan People’s Hospital	03009	Butorphanol Group	Successfully group	10004437	59	Female	70	163	26.35	II	154	95	Segmentectomy	165	paravertebral	yes	yes	yes	yes	yes	yes	no	no	no	no	no	yes		Butorphanol Group	105	28	22.4	2520	17.85	5 = anxious or physically agitated but calms to verbal instructions	4=lighter sleep, faster awakening time	0	1-3	4-6	4-6	yes	no
03	Jinan People’s Hospital	03010	Butorphanol Group	Successfully group	492647	56	Female	46	156	18.90	II	140	90	Segmentectomy	120	paravertebral	yes	yes	yes	yes	yes	yes	no	no	no	no	no	yes		Butorphanol Group	69	18.4	16.56	1104	12.6	5 = anxious or physically agitated but calms to verbal instructions	3=deeper sleep and more agile response	0	0	4-6	4-6	yes	no
03	Jinan People’s Hospital	03011	Control Group	Successfully group	10005741	49	Female	60	158	24.03	II	127	68	Segmentectomy	199	paravertebral	yes	yes	yes	yes	yes	yes	no	no	no	no	no	yes		Control Group	90	24	12	1800	23.4	4 = calm and follows commands	3=deeper sleep and more agile response	1-3	0	1-3	4-6	yes	no
03	Jinan People’s Hospital	03012	Butorphanol Group	Successfully group	408341	57	Female	70	165	25.71	II	153	90	Segmentectomy	170	paravertebral	yes	yes	yes	yes	yes	yes	no	no	no	no	no	yes		Butorphanol Group	105	28	23.8	2870	36.72	3 = difficult to arouse but awakens to verbal stimuli or gentle shaking	3=deeper sleep and more agile response	1-3	1-3	1-3	4-6	yes	no
03	Jinan People’s Hospital	03013	Butorphanol Group	Successfully group	10007465	58	male	69	165	25.34	II	155	95	Segmentectomy	72	paravertebral	yes	yes	yes	yes	yes	yes	no	no	no	no	no	yes		Butorphanol Group	103.5	27.6	16.56	1242	8.61	1 = minimal or no response to noxious stimuli	4=lighter sleep, faster awakening time	0	1-3	1-3	1-3	no	no
03	Jinan People’s Hospital	03014	Butorphanol Group	Successfully group	507370	64	Female	52	153	22.21	II	147	69	Segmentectomy	55	paravertebral	yes	yes	yes	yes	yes	yes	no	no	no	no	no	yes		Butorphanol Group	78	20.8	10.4	884	4.75	4 = calm and follows commands	3=deeper sleep and more agile response	0	0	4-6	4-6	yes	no
03	Jinan People’s Hospital	03015	Butorphanol Group	Successfully group	589444	61	Female	66	160	25.78	II	133	85	Segmentectomy	102	paravertebral	yes	yes	yes	yes	yes	yes	no	no	no	no	no	yes		Butorphanol Group	99	26.4	18.48	1518	15.75	4 = calm and follows commands	3=deeper sleep and more agile response	0	0	4-6	4-6	yes	no
03	Jinan People’s Hospital	03016	Butorphanol Group	Successfully group	10007757	64	Female	65	160	25.39	II	140	93	Segmentectomy	159	paravertebral	yes	yes	yes	yes	yes	yes	no	no	no	no	no	yes		Butorphanol Group	97.5	26	23.4	2002	24.5	3 = difficult to arouse but awakens to verbal stimuli or gentle shaking	3=deeper sleep and more agile response	0	1-3	1-3	1-3	no	no
03	Jinan People’s Hospital	03017	Butorphanol Group	Successfully group	10007013	60	male	54	160	21.09	II	145	89	Segmentectomy	29	paravertebral	yes	yes	yes	yes	yes	yes	no	no	no	no	no	yes		Butorphanol Group	81	21.6	21.6	1944	24.5	4 = calm and follows commands	4=lighter sleep, faster awakening time	0	1-3	0	0	no	no
03	Jinan People’s Hospital	03018	Butorphanol Group	Successfully group	10008859	60	male	64	169	22.41	II	168	95	Segmentectomy	140	paravertebral	yes	yes	yes	yes	yes	yes	no	no	no	no	no	yes		Butorphanol Group	96	25.6	17.92	1	22.75	5 = anxious or physically agitated but calms to verbal instructions	5=sound sleep, slow response	0	1-3	1-3	1-3	no	no
03	Jinan People’s Hospital	03019	Butorphanol Group	Successfully group	580517	50	Female	57	153	24.35	II	154	98	Segmentectomy	113	paravertebral	yes	yes	yes	yes	yes	yes	no	no	no	no	no	yes		Butorphanol Group	85.5	22.8	14.25	1780	9.9	4 = calm and follows commands	3=deeper sleep and more agile response	1-3	1-3	1-3	1-3	no	no
03	Jinan People’s Hospital	03020	Control Group	Successfully group	10010007	50	Female	66	168	23.38	II	136	82	Segmentectomy	148	paravertebral	yes	yes	yes	yes	yes	yes	no	no	no	no	no	yes		Control Group	99	26.4	23.76	2244	24.5	4 = calm and follows commands	3=deeper sleep and more agile response	0	1-3	1-3	4-6	yes	no
03	Jinan People’s Hospital	03021	Control Group	Successfully group	573313	55	Female	62	153	26.49	II	149	84	Segmentectomy	156	paravertebral	yes	yes	yes	yes	yes	yes	no	no	no	no	no	yes		Control Group	93	24.8	24.8	2232	37.33	4 = calm and follows commands	3=deeper sleep and more agile response	0	4-6	4-6	4-6	yes	no
03	Jinan People’s Hospital	03022	Control Group	Successfully group	10005697	54	male	73	165	26.81	II	149	85	Lobectomy	175	paravertebral	yes	yes	yes	yes	yes	yes	no	no	no	no	no	yes		Control Group	109.5	29.2	29.2	2920	28	4 = calm and follows commands	4=lighter sleep, faster awakening time	0	4-6	1-3	1-3	no	no
03	Jinan People’s Hospital	03023	Control Group	Successfully group	10010479	61	male	63	160	24.61	II	136	92	Segmentectomy	28	paravertebral	yes	yes	yes	yes	yes	yes	no	no	no	no	no	yes		Control Group	94.5	25.2	12.6	693	5.25	4 = calm and follows commands	3=deeper sleep and more agile response	0	4-6	1-3	1-3	no	no
03	Jinan People’s Hospital	03024	Control Group	Successfully group	10010952	50	Female	73	160	28.52	II	121	94	Segmentectomy	154	paravertebral	yes	yes	yes	yes	yes	yes	no	no	no	no	no	yes		Control Group	109.5	29.2	26.28	2555	25.2	4 = calm and follows commands	3=deeper sleep and more agile response	0	4-6	1-3	1-3	no	no
03	Jinan People’s Hospital	03025	Control Group	Successfully group	589444	61	Female	65	160	25.39	II	117	80	Segmentectomy	100	paravertebral	yes	yes	yes	yes	yes	yes	no	no	no	no	no	yes		Control Group	130	26	15.6	1.463	11.7	4 = calm and follows commands	3=deeper sleep and more agile response	1-3	1-3	1-3	1-3	yes	no
03	Jinan People’s Hospital	03026	Control Group	Successfully group	46904	57	male	67	172	22.65	II	151	102	Segmentectomy	47	paravertebral	yes	yes	yes	yes	yes	yes	no	no	no	no	no	yes		Control Group	100.5	26.8	16.08	1000	7.525	4 = calm and follows commands	3=deeper sleep and more agile response	0	1-3	1-3	1-3	no	no
03	Jinan People’s Hospital	03027	Control Group	Successfully group	457789	59	male	65	157	26.37	II	139	94	Segmentectomy	65	paravertebral	yes	yes	yes	yes	yes	yes	no	no	no	no	no	yes		Control Group	97.5	26	26	1040	16.33	4 = calm and follows commands	3=deeper sleep and more agile response	0	1-3	1-3	1-3	no	no
03	Jinan People’s Hospital	03028	Control Group	Successfully group	10013637	58	male	67	162	25.53	II	131	95	Segmentectomy	113	paravertebral	yes	yes	yes	yes	yes	yes	no	no	no	no	no	yes		Control Group	100.5	26.8	21.44	1675	19.25	5 = anxious or physically agitated but calms to verbal instructions	4=lighter sleep, faster awakening time	0	1-3	4-6	4-6	yes	no
03	Jinan People’s Hospital	03029	Control Group	Successfully group	10013818	65	Female	62	155	25.81	II	116	72	Segmentectomy	135	paravertebral	yes	yes	yes	yes	yes	yes	no	no	no	no	no	yes		Control Group	93	24.8	18.6	2.604	16.2	4 = calm and follows commands	3=deeper sleep and more agile response	1-3	1-3	1-3	1-3	no	no
03	Jinan People’s Hospital	03030	Butorphanol Group	Failed to group	571338	61	male	60	165	22.04	II	139	99	thoracotomy			yes	yes	yes	yes	yes	yes	no	no	no	no	no	no	conversion to thoracotomy	Butorphanol Group
03	Jinan People’s Hospital	03031	Butorphanol Group	Successfully group	10017504	64	male	63	170	21.8	II	126	84	Segmentectomy	135	paravertebral	yes	yes	yes	yes	yes	yes	no	no	no	no	no	yes		Butorphanol Group	126	25.2	22.05	3024	16.2	4 = calm and follows commands	3=deeper sleep and more agile response	1-3	1-3	1-3	4-6	yes	no
03	Jinan People’s Hospital	03032	Control Group	Successfully group	10017752	62	Female	60	160	23.44	II	147	86	Segmentectomy	110	paravertebral	yes	yes	yes	yes	yes	yes	no	no	no	no	no	yes		Control Group	120	24	18	2340	21.6	4 = calm and follows commands	3=deeper sleep and more agile response	1-3	1-3	1-3	1-3	no	no
03	Jinan People’s Hospital	03033	Butorphanol Group	Successfully group	09999388	64	male	70	165	25.71	II	167	95	Segmentectomy	135	paravertebral	yes	yes	yes	yes	yes	yes	no	no	no	no	no	yes		Butorphanol Group	105	28	24.5	4060	24.3	4 = calm and follows commands	4=lighter sleep, faster awakening time	1-3	1-3	1-3	1-3	no	no
03	Jinan People’s Hospital	03034	Butorphanol Group	Successfully group	10018551	58	Female	66	160	25.78	II	115	65	Segmentectomy	80	paravertebral	yes	yes	yes	yes	yes	yes	no	no	no	no	no	yes		Butorphanol Group	132	26.4	16.5	2508	15.3	4 = calm and follows commands	3=deeper sleep and more agile response	1-3	1-3	1-3	1-3	no	no
03	Jinan People’s Hospital	03035	Control Group	Successfully group	486438	52	Female	55	160	21.48	II	127	94	Segmentectomy	75	paravertebral	yes	yes	yes	yes	yes	yes	no	no	no	no	no	yes		Control Group	110	22	13.2	1870	13.5	4 = calm and follows commands	3=deeper sleep and more agile response	1-3	1-3	1-3	1-3	no	no
03	Jinan People’s Hospital	03036	Butorphanol Group	Successfully group	581246	58	male	65	165	23.88	II	124	83	Segmentectomy	190	paravertebral	yes	yes	yes	yes	yes	yes	no	no	no	no	no	yes		Butorphanol Group	130	26	26	3900	46.8	4 = calm and follows commands	4=lighter sleep, faster awakening time	1-3	1-3	1-3	1-3	no	no
03	Jinan People’s Hospital	03037	Butorphanol Group	Successfully group	091891	45	Female	64	160	25	II	118	73	Segmentectomy	76	paravertebral	yes	yes	yes	yes	yes	yes	no	no	no	no	no	yes		Butorphanol Group	128	25.6	16	2048	13.5	4 = calm and follows commands	4=lighter sleep, faster awakening time	1-3	1-3	1-3	1-3	no	no
03	Jinan People’s Hospital	03038	Control Group	Successfully group	10019160	49	Female	61	162	23.24	II	140	90	Segmentectomy	115	paravertebral	yes	yes	yes	yes	yes	yes	no	no	no	no	no	yes		Control Group	122	24.4	18.3	3172	21.6	4 = calm and follows commands	3=deeper sleep and more agile response	1-3	1-3	1-3	1-3	no	no
04	Taian City Central Hospital	04001	Butorphanol Group	Successfully group	1305540	58	Female	68	160	26.56	II	134	77	Segmentectomy	115	intercostal	yes	yes	yes	yes	yes	yes	no	no	no	no	no	yes		Butorphanol Group	140	28	22	2000	20	4 = calm and follows commands	4=lighter sleep, faster awakening time	0	1-3	1-3	1-3	no	no
04	Taian City Central Hospital	04002	Butorphanol Group	Successfully group	1307320	59	Female	63	156	25.89	II	126	82	Segmentectomy	105	paravertebral	yes	yes	yes	yes	yes	yes	no	no	no	no	no	yes		Butorphanol Group	130	25	18	1500	20	4 = calm and follows commands	4=lighter sleep, faster awakening time	0	1-3	1-3	1-3	no	no
04	Taian City Central Hospital	04003	Butorphanol Group	Successfully group	1317217	62	male	85	176	27.44	II	150	95	Segmentectomy	75	paravertebral	yes	yes	yes	yes	yes	yes	no	no	no	no	no	yes		Butorphanol Group	170	34	21	1300	20	4 = calm and follows commands	5=sound sleep, slow response	0	1-3	1-3	1-3	no	no
04	Taian City Central Hospital	04004	Control Group	Successfully group	1317008	51	Female	62	156	25.48	II	130	80	Segmentectomy	185	paravertebral	yes	yes	yes	yes	yes	yes	no	no	no	no	no	yes		Control Group	120	25	21	2400	30	4 = calm and follows commands	3=deeper sleep and more agile response	0	1-3	1-3	1-3	no	no
04	Taian City Central Hospital	04005	Control Group	Successfully group	1317033	52	Female	55	159	21.76	II	124	71	Segmentectomy	85	paravertebral	yes	yes	yes	yes	yes	yes	no	no	no	no	no	yes		Control Group	110	22	14	1400	20	4 = calm and follows commands	3=deeper sleep and more agile response	0	1-3	1-3	1-3	no	no
04	Taian City Central Hospital	04006	Control Group	Successfully group	1220848	31	Female	53	165	19.47	II	119	69	Segmentectomy	60	paravertebral	yes	yes	yes	yes	yes	yes	no	no	no	no	no	yes		Control Group	130	25	12	1000	20	4 = calm and follows commands	3=deeper sleep and more agile response	0	1-3	1-3	1-3	no	no
04	Taian City Central Hospital	04007	Control Group	Successfully group	1010686	56	Female	65	170	22.49	II	150	92	Segmentectomy	45	paravertebral	yes	yes	yes	yes	yes	yes	no	no	no	no	no	yes		Control Group	130	25	14	1000	20	4 = calm and follows commands	3=deeper sleep and more agile response	0	1-3	1-3	1-3	no	no
04	Taian City Central Hospital	04008	Control Group	Successfully group	1318101	65	male	55	163	20.7	II	150	90	Segmentectomy	105	paravertebral	yes	yes	yes	yes	yes	yes	no	no	no	no	no	yes		Control Group	110	22	15	1200	20	4 = calm and follows commands	3=deeper sleep and more agile response	0	4-6	1-3	1-3	no	no
04	Taian City Central Hospital	04009	Control Group	Successfully group	1317966	65	male	63	160	24.61	II	135	89	Lobectomy	210	paravertebral	yes	yes	yes	yes	yes	yes	no	no	no	no	no	yes		Control Group	150	30	26	2500	30	4 = calm and follows commands	3=deeper sleep and more agile response	0	4-6	1-3	1-3	no	no
04	Taian City Central Hospital	04010	Control Group	Successfully group	1318642	55	male	65	158	26.04	II	155	90	Segmentectomy	150	paravertebral	yes	yes	yes	yes	yes	yes	no	no	no	no	no	yes		Control Group	150	30	22	2000	30	4 = calm and follows commands	3=deeper sleep and more agile response	0	1-3	1-3	1-3	no	no
04	Taian City Central Hospital	04011	Butorphanol Group	Successfully group	1316069	65	Female	52	164	19.33	II	170	90	Lobectomy	70	paravertebral	yes	yes	yes	yes	yes	yes	no	no	no	no	no	yes		Butorphanol Group	120	30	15	1100	20	4 = calm and follows commands	4=lighter sleep, faster awakening time	0	1-3	1-3	1-3	no	no
04	Taian City Central Hospital	04012	Butorphanol Group	Successfully group	1318857	58	male	50	165	18.37	II	115	70	Segmentectomy	75	paravertebral	yes	yes	yes	yes	yes	yes	no	no	no	no	no	yes		Butorphanol Group	120	30	12	1100	20	4 = calm and follows commands	4=lighter sleep, faster awakening time	1-3	1-3	1-3	1-3	no	no
04	Taian City Central Hospital	04013	Butorphanol Group	Successfully group	1304504	57	male	75	170	25.95	II	140	80	Segmentectomy	120	paravertebral	yes	yes	yes	yes	yes	yes	no	no	no	no	no	yes		Butorphanol Group	150	30	24	2000	30	4 = calm and follows commands	4=lighter sleep, faster awakening time	0	1-3	1-3	1-3	no	no
04	Taian City Central Hospital	04014	Butorphanol Group	Successfully group	819662	55	Female	75	163	28.23	II	150	80	Lobectomy	120	intercostal	yes	yes	yes	yes	yes	yes	no	no	no	no	no	yes		Butorphanol Group	150	30	23	2000	20	4 = calm and follows commands	3=deeper sleep and more agile response	0	1-3	1-3	1-3	no	no
04	Taian City Central Hospital	04015	Butorphanol Group	Successfully group	1320076	52	male	56	169	19.61	II	123	73	Segmentectomy	190	intercostal	yes	yes	yes	yes	yes	yes	no	no	no	no	no	yes		Butorphanol Group	120	25	20	2000	30	4 = calm and follows commands	4=lighter sleep, faster awakening time	0	1-3	1-3	1-3	no	no
04	Taian City Central Hospital	04016	Butorphanol Group	Successfully group	1322104	64	Female	62	155	25.81	II	160	90	Segmentectomy	150	paravertebral	yes	yes	yes	yes	yes	yes	no	no	no	no	no	yes		Butorphanol Group	120	30	22	2000	30	4 = calm and follows commands	4=lighter sleep, faster awakening time	0	1-3	1-3	1-3	no	no
04	Taian City Central Hospital	04017	Butorphanol Group	Successfully group	1321916	63	Female	60	161	23.15	II	160	90	Segmentectomy	110	paravertebral	yes	yes	yes	yes	yes	yes	no	no	no	no	no	yes		Butorphanol Group	120	24	16	1600	20	4 = calm and follows commands	3=deeper sleep and more agile response	0	1-3	1-3	1-3	no	no
04	Taian City Central Hospital	04018	Butorphanol Group	Successfully group	1324647	66	Female	75	160	29.3	II	150	90	Lobectomy	145	paravertebral	yes	yes	yes	yes	yes	yes	no	no	no	no	no	yes		Butorphanol Group	150	30	30	2000	30	4 = calm and follows commands	3=deeper sleep and more agile response	0	1-3	1-3	1-3	no	no
04	Taian City Central Hospital	04019	Butorphanol Group	Successfully group	1325819	55	male	70	177	22.34	II	130	70	Segmentectomy	50	paravertebral	yes	yes	yes	yes	yes	yes	no	no	no	no	no	yes		Butorphanol Group	140	30	14	800	10	4 = calm and follows commands	4=lighter sleep, faster awakening time	0	1-3	1-3	1-3	no	no
04	Taian City Central Hospital	04020	Butorphanol Group	Successfully group	1326412	35	male	75	177	23.94	II	136	75	Segmentectomy	100	paravertebral	yes	yes	yes	yes	yes	yes	no	no	no	no	no	yes		Butorphanol Group	150	30	24	1500	20	4 = calm and follows commands	4=lighter sleep, faster awakening time	0	1-3	1-3	1-3	no	no
04	Taian City Central Hospital	04021	Butorphanol Group	Successfully group	1322020	49	Female	75	170	25.95	II	138	78	Segmentectomy	60	paravertebral	yes	yes	yes	yes	yes	yes	no	no	no	no	no	yes		Butorphanol Group	150	30	15	1200	15	4 = calm and follows commands	4=lighter sleep, faster awakening time	0	1-3	1-3	1-3	no	no
04	Taian City Central Hospital	04022	Butorphanol Group	Successfully group	1327603	58	male	66	167	23.67	II	140	80	Lobectomy	65	paravertebral	yes	yes	yes	yes	yes	yes	no	no	no	no	no	yes		Butorphanol Group	140	30	14	1200	15	4 = calm and follows commands	3=deeper sleep and more agile response	0	1-3	1-3	1-3	no	no
04	Taian City Central Hospital	04023	Control Group	Successfully group	1330464	59	male	80	168	28.34	II	168	95	Segmentectomy	115	paravertebral	yes	yes	yes	yes	yes	yes	no	no	no	no	no	yes		Control Group	160	40	24	2000	30	5 = anxious or physically agitated but calms to verbal instructions	3=deeper sleep and more agile response	0	1-3	4-6	4-6	no	yes
04	Taian City Central Hospital	04024	Control Group	Successfully group	1329476	32	Female	58	158	23.23	II	118	78	Segmentectomy	115	paravertebral	yes	yes	yes	yes	yes	yes	no	no	no	no	no	yes		Control Group	120	30	16	2000	20	5 = anxious or physically agitated but calms to verbal instructions	4=lighter sleep, faster awakening time	0	1-3	4-6	4-6	no	yes
04	Taian City Central Hospital	04025	Control Group	Successfully group	1329412	53	Female	58	160	22.66	II	140	90	Segmentectomy	165	paravertebral	yes	yes	yes	yes	yes	yes	no	no	no	no	no	yes		Control Group	120	30	26	2000	30	5 = anxious or physically agitated but calms to verbal instructions	3=deeper sleep and more agile response	1-3	1-3	4-6	4-6	no	yes
04	Taian City Central Hospital	04026	Control Group	Failed to group	1329781	60	Female	80	168	28.34	II	140	90	thoracotomy			yes	yes	yes	yes	yes	yes	no	no	no	no	no	no	conversion to thoracotomy	Control Group
04	Taian City Central Hospital	04027	Control Group	Successfully group	1333191	48	Female	62	168	21.97	II	130	80	Segmentectomy	120	paravertebral	yes	yes	yes	yes	yes	yes	no	no	no	no	no	yes		Control Group	130	30	18	2000	20	4 = calm and follows commands	3=deeper sleep and more agile response	0	1-3	1-3	1-3	no	yes
04	Taian City Central Hospital	04028	Control Group	Successfully group	1333357	49	Female	55	162	20.96	II	130	70	Segmentectomy	70	paravertebral	yes	yes	yes	yes	yes	yes	no	no	no	no	no	yes		Control Group	120	30	16	1000	10	4 = calm and follows commands	3=deeper sleep and more agile response	0	1-3	1-3	1-3	no	no
04	Taian City Central Hospital	04029	Control Group	Successfully group	1332784	48	Female	49	158	19.63	II	117	70	Segmentectomy	65	paravertebral	yes	yes	yes	yes	yes	yes	no	no	no	no	no	yes		Control Group	120	25	12	1100	15	4 = calm and follows commands	3=deeper sleep and more agile response	1-3	1-3	1-3	1-3	no	yes
04	Taian City Central Hospital	04030	Control Group	Successfully group	1333023	63	male	52	165	19.1	II	150	90	Lobectomy	125	paravertebral	yes	yes	yes	yes	yes	yes	no	no	no	no	no	yes		Control Group	120	30	18	1500	20	4 = calm and follows commands	4=lighter sleep, faster awakening time	0	1-3	1-3	1-3	no	yes
04	Taian City Central Hospital	04031	Control Group	Successfully group	1335505	45	Female	60	165	22.04	II	130	80	Lobectomy	140	paravertebral	yes	yes	yes	yes	yes	yes	no	no	no	no	no	yes		Control Group	120	30	26	2000	20	4 = calm and follows commands	3=deeper sleep and more agile response	1-3	1-3	1-3	1-3	no	yes
04	Taian City Central Hospital	04032	Control Group	Successfully group	1335562	53	male	56	160	21.87	II	130	80	Segmentectomy	145	paravertebral	yes	yes	yes	yes	yes	yes	no	no	no	no	no	yes		Control Group	120	30	22	2000	20	4 = calm and follows commands	3=deeper sleep and more agile response	1-3	1-3	1-3	1-3	no	yes
04	Taian City Central Hospital	04033	Control Group	Successfully group	1336905	57	Female	56	162	21.34	II	135	70	Segmentectomy	75	paravertebral	yes	yes	yes	yes	yes	yes	no	no	no	no	no	yes		Control Group	120	30	16	1000	15	4 = calm and follows commands	4=lighter sleep, faster awakening time	1-3	1-3	1-3	1-3	no	yes
04	Taian City Central Hospital	04034	Control Group	Successfully group	1337244	37	Female	56	163	21.08	II	120	70	Segmentectomy	70	paravertebral	yes	yes	yes	yes	yes	yes	no	no	no	no	no	yes		Control Group	120	30	15	1100	15	4 = calm and follows commands	3=deeper sleep and more agile response	1-3	1-3	1-3	1-3	no	yes
04	Taian City Central Hospital	04035	Control Group	Successfully group	1336797	57	Female	75	160	29.3	II	130	90	Lobectomy	65	paravertebral	yes	yes	yes	yes	yes	yes	no	no	no	no	no	yes		Control Group	150	30	20	1500	15	4 = calm and follows commands	3=deeper sleep and more agile response	1-3	1-3	1-3	1-3	no	no
04	Taian City Central Hospital	04036	Control Group	Successfully group	1337292	24	Female	50	163	18.82	II	110	68	Segmentectomy	35	paravertebral	yes	yes	yes	yes	yes	yes	no	no	no	no	no	yes		Control Group	100	25	12	600	10	4 = calm and follows commands	3=deeper sleep and more agile response	1-3	1-3	1-3	1-3	no	yes
04	Taian City Central Hospital	04037	Control Group	Successfully group	1338165	56	Female	58	155	24.14	II	160	90	Segmentectomy	60	paravertebral	yes	yes	yes	yes	yes	yes	no	no	no	no	no	yes		Control Group	120	30	14	1000	15	4 = calm and follows commands	3=deeper sleep and more agile response	0	1-3	1-3	1-3	no	no
04	Taian City Central Hospital	04038	Control Group	Successfully group	1338166	55	male	68	171	23.26	II	119	75	Lobectomy	110	paravertebral	yes	yes	yes	yes	yes	yes	no	no	no	no	no	yes		Control Group	150	30	22	1600	20	4 = calm and follows commands	3=deeper sleep and more agile response	0	1-3	1-3	1-3	no	no
05	Weifang People’s Hospital	05001	Control Group	Successfully group	16434992	62	male	70	170	24.22	II	148	98	Lobectomy	90	intercostal	yes	yes	yes	yes	yes	yes	no	no	no	no	no	yes		Control Group	140	28	28	1000	30.1	4 = calm and follows commands	3=deeper sleep and more agile response	0	0	1-3	1-3	no	no
05	Weifang People’s Hospital	05002	Butorphanol Group	Successfully group	0930269	60	Female	65	160	25.39	II	152	96	Lobectomy	85	intercostal	yes	yes	yes	yes	yes	yes	no	no	no	no	no	yes		Butorphanol Group	130	26	21	600	18.7	3 = difficult to arouse but awakens to verbal stimuli or gentle shaking	4=lighter sleep, faster awakening time	0	0	1-3	1-3	no	no
05	Weifang People’s Hospital	05003	Butorphanol Group	Successfully group	16443443	53	male	74	175	24.16	II	119	74	Lobectomy	129	intercostal	yes	yes	yes	yes	yes	yes	no	no	no	no	no	yes		Butorphanol Group	148	29.6	22.8	800	21.9	3 = difficult to arouse but awakens to verbal stimuli or gentle shaking	3=deeper sleep and more agile response	0	0	1-3	1-3	no	no
05	Weifang People’s Hospital	05004	Butorphanol Group	Successfully group	16449731	64	male	79	170	27.34	II	138	82	Lobectomy	88	intercostal	yes	yes	yes	yes	yes	yes	no	no	no	no	no	yes		Butorphanol Group	158	31.6	23.8	800	25.3	4 = calm and follows commands	3=deeper sleep and more agile response	1-3	0	1-3	1-3	no	no
05	Weifang People’s Hospital	05005	Butorphanol Group	Successfully group	02518227	51	Female	48	150	21.33	II	115	78	Lobectomy	81	intercostal	yes	yes	yes	yes	yes	yes	no	no	no	no	no	yes		Butorphanol Group	96	19.2	15.6	600	22.1	4 = calm and follows commands	3=deeper sleep and more agile response	1-3	1-3	1-3	1-3	no	no
05	Weifang People’s Hospital	05006	Butorphanol Group	Successfully group	16425854	55	Female	59	161	22.76	II	119	76	Lobectomy	95	intercostal	yes	yes	yes	yes	yes	yes	no	no	no	no	no	yes		Butorphanol Group	118	23.9	17.8	600	18.1	4 = calm and follows commands	5=sound sleep, slow response	1-3	0	1-3	1-3	no	no
05	Weifang People’s Hospital	05007	Butorphanol Group	Successfully group	03686229	50	male	75	175	24.49	II	116	78	Lobectomy	85	intercostal	yes	yes	yes	yes	yes	yes	no	no	no	no	no	yes		Butorphanol Group	150	30	23	1200	20.5	4 = calm and follows commands	3=deeper sleep and more agile response	1-3	1-3	1-3	1-3	no	no
05	Weifang People’s Hospital	05008	Butorphanol Group	Successfully group	16459394	59	male	77	175	25.14	II	136	93	Lobectomy	105	intercostal	yes	yes	yes	yes	yes	yes	no	no	no	no	no	yes		Butorphanol Group	154	30.8	23.4	1000	25.9	4 = calm and follows commands	3=deeper sleep and more agile response	0	1-3	1-3	1-3	no	no
05	Weifang People’s Hospital	05009	Butorphanol Group	Successfully group	06072419	63	male	75	178	23.67	II	109	67	Lobectomy	146	intercostal	yes	yes	yes	yes	yes	yes	no	no	no	no	no	yes		Butorphanol Group	130	26	19	800	23.7	4 = calm and follows commands	5=sound sleep, slow response	0	0	1-3	1-3	no	no
05	Weifang People’s Hospital	05010	Butorphanol Group	Successfully group	15983053	50	male	90	180	27.78	II	142	93	Lobectomy	124	intercostal	yes	yes	yes	yes	yes	yes	no	no	no	no	no	yes		Butorphanol Group	180	36	23	1000	16.8	4 = calm and follows commands	3=deeper sleep and more agile response	0	1-3	1-3	1-3	no	no
05	Weifang People’s Hospital	05011	Butorphanol Group	Successfully group	16386705	59	male	89	179	27.78	II	129	83	Lobectomy	105	intercostal	yes	yes	yes	yes	yes	yes	no	no	no	no	no	yes		Butorphanol Group	178	35.6	10.78	1000	19.2	4 = calm and follows commands	4=lighter sleep, faster awakening time	1-3	0	1-3	1-3	no	no
05	Weifang People’s Hospital	05012	Butorphanol Group	Successfully group	16456188	52	Female	70	165	25.71	II	134	83	Lobectomy	140	intercostal	yes	yes	yes	yes	yes	yes	no	no	no	no	no	yes		Butorphanol Group	140	28	21	800	28.3	3 = difficult to arouse but awakens to verbal stimuli or gentle shaking	4=lighter sleep, faster awakening time	0	0	1-3	1-3	no	no
05	Weifang People’s Hospital	05013	Butorphanol Group	Successfully group	02155520	52	Female	45	147	20.82	II	115	85	Lobectomy	125	intercostal	yes	yes	yes	yes	yes	yes	no	no	no	no	no	yes		Butorphanol Group	90	18	14	600	21.1	3 = difficult to arouse but awakens to verbal stimuli or gentle shaking	4=lighter sleep, faster awakening time	0	0	1-3	1-3	no	no
05	Weifang People’s Hospital	05014	Butorphanol Group	Successfully group	16455377	57	Female	65	155	27.06	III	140	84	Lobectomy	200	intercostal	yes	yes	yes	yes	yes	yes	no	no	no	no	no	yes		Butorphanol Group	130	26	20	600	28.5	4 = calm and follows commands	4=lighter sleep, faster awakening time	0	0	1-3	0	no	no
05	Weifang People’s Hospital	05015	Butorphanol Group	Successfully group	16480215	51	male	70	168	24.8	II	119	78	Lobectomy	116	intercostal	yes	yes	yes	yes	yes	yes	no	no	no	no	no	yes		Butorphanol Group	140	28	21	1000	38.7	4 = calm and follows commands	4=lighter sleep, faster awakening time	0	0	0	0	no	no
05	Weifang People’s Hospital	05016	Control Group	Successfully group	04414073	52	Female	57	158	22.83	II	123	74	Lobectomy	146	intercostal	yes	yes	yes	yes	yes	yes	no	no	no	no	no	yes		Control Group	114	22.8	17.4	800	35.7	4 = calm and follows commands	3=deeper sleep and more agile response	0	4-6	1-3	0	no	no
05	Weifang People’s Hospital	05017	Butorphanol Group	Successfully group	16508635	57	Female	62	158	24.84	II	125	89	Lobectomy	141	intercostal	yes	yes	yes	yes	yes	yes	no	no	no	no	no	yes		Butorphanol Group	124	24.8	18.4	800	29.6	4 = calm and follows commands	5=sound sleep, slow response	1-3	4-6	1-3	0	no	no
05	Weifang People’s Hospital	05018	Control Group	Successfully group	03514982	51	male	60	172	20.28	II	107	63	Lobectomy	175	intercostal	yes	yes	yes	yes	yes	yes	no	no	no	no	no	yes		Control Group	120	24	18	600	41.9	4 = calm and follows commands	3=deeper sleep and more agile response	0	4-6	1-3	0	no	no
05	Weifang People’s Hospital	05019	Butorphanol Group	Successfully group	03855559	60	Female	56	155	23.31	II	104	80	Lobectomy	130	intercostal	yes	yes	yes	yes	yes	yes	no	no	no	no	no	yes		Butorphanol Group	112	22.4	17.2	600	28.5	4 = calm and follows commands	4=lighter sleep, faster awakening time	0	1-3	1-3	0	no	no
05	Weifang People’s Hospital	05020	Butorphanol Group	Successfully group	05622182	52	male	62	165	22.77	II	147	90	Lobectomy	160	intercostal	yes	yes	yes	yes	yes	yes	no	no	no	no	no	yes		Butorphanol Group	124	24.8	18.4	1000	34.1	4 = calm and follows commands	4=lighter sleep, faster awakening time	0	0	0	0	no	no
05	Weifang People’s Hospital	05021	Control Group	Successfully group	16510134	43	male	52	164	19.33	III	139	81	Lobectomy	102	intercostal	yes	yes	yes	yes	yes	yes	no	no	no	no	no	yes		Control Group	104	20.8	15.4	600	30.7	3 = difficult to arouse but awakens to verbal stimuli or gentle shaking	3=deeper sleep and more agile response	0	0	0	0	no	no
05	Weifang People’s Hospital	05022	Control Group	Successfully group	03686129	45	male	72	166	26.13	III	122	64	Segmentectomy	65	intercostal	yes	yes	yes	yes	yes	yes	no	no	no	no	no	yes		Control Group	144	28.8	21.4	800	17.9	3 = difficult to arouse but awakens to verbal stimuli or gentle shaking	3=deeper sleep and more agile response	0	0	0	0	no	no
05	Weifang People’s Hospital	05023	Butorphanol Group	Successfully group	15942187	56	male	70	166	25.4	II	121	69	Lobectomy	100	intercostal	yes	yes	yes	yes	yes	yes	no	no	no	no	no	yes		Butorphanol Group	140	28	21	600	24.8	5 = anxious or physically agitated but calms to verbal instructions	3=deeper sleep and more agile response	1-3	1-3	0	0	no	yes
05	Weifang People’s Hospital	05024	Control Group	Successfully group	16528161	52	male	77	169	26.96	II	120	73	Lobectomy	130	intercostal	yes	yes	yes	yes	yes	yes	no	no	no	no	no	yes		Control Group	154	30.8	23.4	1000	26.4	4 = calm and follows commands	2=consciousness and cooperative	0	4-6	0	0	no	no
05	Weifang People’s Hospital	05025	Control Group	Successfully group	16518569	61	Female	61	163	22.96	II	165	95	Lobectomy	67	intercostal	yes	yes	yes	yes	yes	yes	no	no	no	no	no	yes		Control Group	122	24.4	18.2	500	17.9	4 = calm and follows commands	3=deeper sleep and more agile response	0	0	0	0	no	no
05	Weifang People’s Hospital	05026	Control Group	Successfully group	16346327	39	male	70	176	22.6	II	127	75	Lobectomy	80	intercostal	yes	yes	yes	yes	yes	yes	no	no	no	no	no	yes		Control Group	140	28	21	600	22.4	3 = difficult to arouse but awakens to verbal stimuli or gentle shaking	3=deeper sleep and more agile response	0	1-3	1-3	1-3	no	no
05	Weifang People’s Hospital	05027	Control Group	Successfully group	16525097	56	Female	60	163	22.58	II	145	97	Lobectomy	145	intercostal	yes	yes	yes	yes	yes	yes	no	no	no	no	no	yes		Control Group	120	24	18	700	37.2	2 = arousal to physical stimuli but non-communicative	3=deeper sleep and more agile response	0	0	1-3	0	no	no
05	Weifang People’s Hospital	05028	Control Group	Successfully group	05993898	59	Female	73	162	27.82	II	149	81	Lobectomy	105	intercostal	yes	yes	yes	yes	yes	yes	no	no	no	no	no	yes		Control Group	146	29.2	18.3	600	26.4	4 = calm and follows commands	3=deeper sleep and more agile response	0	1-3	1-3	0	no	no
05	Weifang People’s Hospital	05029	Control Group	Successfully group	16213656	48	male	87	178	27.46	II	148	75	Lobectomy	75	intercostal	yes	yes	yes	yes	yes	yes	no	no	no	no	no	yes		Control Group	174	34.8	21.9	800	22.1	4 = calm and follows commands	3=deeper sleep and more agile response	0	4-6	0	0	no	no
05	Weifang People’s Hospital	05030	Control Group	Successfully group	16545415	63	male	71	170	24.57	II	135	69	Lobectomy	60	intercostal	yes	yes	yes	yes	yes	yes	no	no	no	no	no	yes		Control Group	142	28.4	17.8	600	20.3	4 = calm and follows commands	3=deeper sleep and more agile response	0	0	0	0	no	no
05	Weifang People’s Hospital	05031	Control Group	Successfully group	16375957	60	Female	71	160	27.73	III	120	64	Lobectomy	100	intercostal	yes	yes	yes	yes	yes	yes	no	no	no	no	no	yes		Control Group	142	28.4	17.8	700	19.2	4 = calm and follows commands	3=deeper sleep and more agile response	0	0	1-3	1-3	no	yes
05	Weifang People’s Hospital	05032	Control Group	Successfully group	16539970	57	male	55	165	20.2	II	114	72	Lobectomy	105	intercostal	yes	yes	yes	yes	yes	yes	no	no	no	no	no	yes		Control Group	110	22	13.75	500	19.2	4 = calm and follows commands	3=deeper sleep and more agile response	0	0	0	0	no	no
05	Weifang People’s Hospital	05033	Butorphanol Group	Successfully group	16566096	50	Female	78	167	27.97	II	123	85	Lobectomy	72	intercostal	yes	yes	yes	yes	yes	yes	no	no	no	no	no	yes		Butorphanol Group	156	31.2	19.6	800	26.4	4 = calm and follows commands	3=deeper sleep and more agile response	0	0	1-3	1-3	no	no
05	Weifang People’s Hospital	05034	Butorphanol Group	Successfully group	16401111	56	male	80	177	25.54	II	128	81	Lobectomy	35	intercostal	yes	yes	yes	yes	yes	yes	no	no	no	no	no	yes		Butorphanol Group	160	32	20	800	28.3	4 = calm and follows commands	5=sound sleep, slow response	0	0	0	0	no	no
05	Weifang People’s Hospital	05035	Butorphanol Group	Successfully group	16591794	53	male	90	176	29.05	II	145	94	Lobectomy	165	intercostal	yes	yes	yes	yes	yes	yes	no	no	no	no	no	yes		Butorphanol Group	180	36	27	1000	40	4 = calm and follows commands	4=lighter sleep, faster awakening time	0	0	0	0	no	no
05	Weifang People’s Hospital	05036	Butorphanol Group	Successfully group	02496636	56	male	80	168	28.34	II	149	95	Lobectomy	115	intercostal	yes	yes	yes	yes	yes	yes	no	no	no	no	no	yes		Butorphanol Group	160	32	24	600	28.3	4 = calm and follows commands	3=deeper sleep and more agile response	0	0	0	0	no	no
05	Weifang People’s Hospital	05037	Butorphanol Group	Successfully group	16155897	49	male	63	175	20.57	II	149	93	Lobectomy	70	intercostal	yes	yes	yes	yes	yes	yes	no	no	no	no	no	yes		Butorphanol Group	126	25.2	18.9	600	29.1	4 = calm and follows commands	3=deeper sleep and more agile response	0	0	0	0	no	no
05	Weifang People’s Hospital	05038	Control Group	Successfully group	16539962	57	Female	58	152	25.1	II	126	78	Lobectomy	130	intercostal	yes	yes	yes	yes	yes	yes	no	no	no	no	no	yes		Control Group	116	23.2	14.5	500	23.8	4 = calm and follows commands	3=deeper sleep and more agile response	0	0	0	0	no	no
05	Weifang People’s Hospital	05039	Control Group	Successfully group	16418071	58	Female	70	160	27.34	II	165	96	Lobectomy	140	intercostal	yes	yes	yes	yes	yes	yes	no	no	no	no	no	yes		Control Group	160	28	23	800	27.5	4 = calm and follows commands	3=deeper sleep and more agile response	0	0	0	0	no	no
05	Weifang People’s Hospital	05040	Control Group	Successfully group	16601702	52	male	93	177	29.68	II	129	88	Lobectomy	110	intercostal	yes	yes	yes	yes	yes	yes	no	no	no	no	no	yes		Control Group	186	37.2	23.25	800	28	3 = difficult to arouse but awakens to verbal stimuli or gentle shaking	2=consciousness and cooperative	0	0	0	0	no	no
05	Weifang People’s Hospital	05041	Control Group	Successfully group	04204764	62	Female	84	170	29.07	II	122	80	Lobectomy	130	intercostal	yes	yes	yes	yes	yes	yes	no	no	no	no	no	yes		Control Group	168	33.6	25.2	700	28	4 = calm and follows commands	3=deeper sleep and more agile response	0	0	1-3	0	no	no
05	Weifang People’s Hospital	05042	Control Group	Successfully group	05076976	56	Female	64	158	25.64	II	162	76	Lobectomy	90	intercostal	yes	yes	yes	yes	yes	yes	no	no	no	no	no	yes		Control Group	128	25.6	16.3	800	21	4 = calm and follows commands	3=deeper sleep and more agile response	0	0	0	0	no	no
05	Weifang People’s Hospital	05043	Control Group	Successfully group	16598547	65	Female	60	155	24.97	III	115	68	Segmentectomy	135	intercostal	yes	yes	yes	yes	yes	yes	no	no	no	no	no	yes		Control Group	120	24	18	1200	27.5	4 = calm and follows commands	3=deeper sleep and more agile response	0	0	0	0	no	no
06	Jining No.1 People’s Hospital	06001	Butorphanol Group	Successfully group	1495031	57	male	58	165	21.3	II	106	81	Segmentectomy	105	paravertebral	yes	yes	yes	yes	yes	yes	no	no	no	no	no	yes		Butorphanol Group	116	23	20.6	1200	43	4 = calm and follows commands	5=sound sleep, slow response	1-3	0	1-3	1-3	no	no
06	Jining No.1 People’s Hospital	06002	Butorphanol Group	Successfully group	1496165	50	male	73	170	25.26	II	123	89	Segmentectomy	192	paravertebral	yes	yes	yes	yes	yes	yes	no	no	no	no	no	yes		Butorphanol Group	150	29	34.6	2949	32	6 = requires restraint and frequent verbal reminding of limits	5=sound sleep, slow response	1-3	0	4-6	1-3	no	no
06	Jining No.1 People’s Hospital	06003	Butorphanol Group	Successfully group	1495505	38	male	80	170	27.68	II	125	70	Segmentectomy	97	paravertebral	yes	yes	yes	yes	yes	yes	no	no	no	no	no	yes		Butorphanol Group	160	32	24	1680	35	4 = calm and follows commands	4=lighter sleep, faster awakening time	0	1-3	1-3	0	no	no
06	Jining No.1 People’s Hospital	06004	Butorphanol Group	Successfully group	1497842	54	Female	67	166	24.31	II	114	82	Segmentectomy	145	paravertebral	yes	yes	yes	yes	yes	yes	no	no	no	no	no	yes		Butorphanol Group	134	27	22.4	2198	52	4 = calm and follows commands	4=lighter sleep, faster awakening time	0	0	1-3	1-3	no	no
06	Jining No.1 People’s Hospital	06005	Control Group	Successfully group	1485207	51	Female	67	162	25.53	II	126	95	Segmentectomy	85	paravertebral	yes	yes	yes	yes	yes	yes	no	no	no	no	no	yes		Control Group	135	27	20.5	1620	27	5 = anxious or physically agitated but calms to verbal instructions	4=lighter sleep, faster awakening time	1-3	1-3	4-6	4-6	no	yes
06	Jining No.1 People’s Hospital	06006	Butorphanol Group	Successfully group	1497122	52	Female	50	150	22.22	II	153	91	Segmentectomy	175	paravertebral	yes	yes	yes	yes	yes	yes	no	no	no	no	no	yes		Butorphanol Group	100	20	20	27.5	52	4 = calm and follows commands	4=lighter sleep, faster awakening time	0	0	1-3	1-3	no	no
06	Jining No.1 People’s Hospital	06007	Butorphanol Group	Successfully group	1494491	52	Female	65	163	24.46	II	126	78	Segmentectomy	85	paravertebral	yes	yes	yes	yes	yes	yes	no	no	no	no	no	yes		Butorphanol Group	130	30	19	1170	40	4 = calm and follows commands	5=sound sleep, slow response	0	1-3	1-3	1-3	no	no
06	Jining No.1 People’s Hospital	06008	Control Group	Successfully group	1503952	65	male	75	172	25.35	III	133	73	Segmentectomy	140	paravertebral	yes	yes	yes	yes	yes	yes	no	no	no	no	no	yes		Control Group	150	30	25.5	3487	62	6 = requires restraint and frequent verbal reminding of limits	3=deeper sleep and more agile response	4-6	1-3	1-3	1-3	no	yes
06	Jining No.1 People’s Hospital	06009	Butorphanol Group	Successfully group	1506126	55	male	83	175	27.1	II	132	82	Segmentectomy	130	paravertebral	yes	yes	yes	yes	yes	yes	no	no	no	no	no	yes		Butorphanol Group	166	33.2	31.6	3735	56	5 = anxious or physically agitated but calms to verbal instructions	4=lighter sleep, faster awakening time	1-3	0	7-10	4-6	yes	no
06	Jining No.1 People’s Hospital	06010	Butorphanol Group	Successfully group	1513280	62	Female	70	166	25.4	II	125	85	Segmentectomy	90	paravertebral	yes	yes	yes	yes	yes	yes	no	no	no	no	no	yes		Butorphanol Group	140	28	21	2800	34	4 = calm and follows commands	4=lighter sleep, faster awakening time	1-3	0	0	0	no	no
06	Jining No.1 People’s Hospital	06011	Control Group	Successfully group	1541671	30	Female	62	160	24.22	II	124	76	Segmentectomy	95	paravertebral	yes	yes	yes	yes	yes	yes	no	no	no	no	no	yes		Control Group	125	25	18.6	2102	37	5 = anxious or physically agitated but calms to verbal instructions	3=deeper sleep and more agile response	1-3	1-3	1-3	1-3	no	no
06	Jining No.1 People’s Hospital	06012	Control Group	Successfully group	896920	56	Female	60	160	23.44	II	141	93	Segmentectomy	170	paravertebral	yes	yes	yes	yes	yes	yes	no	no	no	no	no	yes		Control Group	120	24	30	3690	48	4 = calm and follows commands	3=deeper sleep and more agile response	1-3	0	1-3	1-3	no	no
06	Jining No.1 People’s Hospital	06013	Butorphanol Group	Successfully group	1542156	58	male	75	170	25.95	II	136	82	Segmentectomy	135	paravertebral	yes	yes	yes	yes	yes	yes	no	no	no	no	no	yes		Butorphanol Group	150	30	31	3263	46	4 = calm and follows commands	3=deeper sleep and more agile response	0	0	1-3	1-3	no	no
06	Jining No.1 People’s Hospital	06014	Butorphanol Group	Successfully group	1544201	52	male	72	175	23.51	II	121	68	Lobectomy	60	paravertebral	yes	yes	yes	yes	yes	yes	no	no	no	no	no	yes		Butorphanol Group	145	30	18	1517	19	4 = calm and follows commands	3=deeper sleep and more agile response	1-3	0	0	1-3	no	no
06	Jining No.1 People’s Hospital	06015	Control Group	Successfully group	1529714	53	Female	73	174	24.11	II	131	58	Segmentectomy	149	paravertebral	yes	yes	yes	yes	yes	yes	no	no	no	no	no	yes		Control Group	140	30	28	3640	52	5 = anxious or physically agitated but calms to verbal instructions	4=lighter sleep, faster awakening time	1-3	0	4-6	1-3	no	no
06	Jining No.1 People’s Hospital	06016	Control Group	Successfully group	1545782	55	male	65	170	22.49	II	137	79	Segmentectomy	217	paravertebral	yes	yes	yes	yes	yes	yes	no	no	no	no	no	yes		Control Group	130	25	32.8	4640	68	6 = requires restraint and frequent verbal reminding of limits	3=deeper sleep and more agile response	1-3	0	4-6	4-6	yes	no
06	Jining No.1 People’s Hospital	06017	Control Group	Successfully group	1545214	57	male	68	175	22.2	II	118	78	Segmentectomy	196	paravertebral	yes	yes	yes	yes	yes	yes	no	no	no	no	no	yes		Control Group	140	30	31.5	4160	51	5 = anxious or physically agitated but calms to verbal instructions	3=deeper sleep and more agile response	1-3	0	4-6	1-3	no	no
06	Jining No.1 People’s Hospital	06018	Butorphanol Group	Successfully group	1476841	64	Female	60	160	23.44	II	115	67	Lobectomy	140	paravertebral	yes	yes	yes	yes	yes	yes	no	no	no	no	no	yes		Butorphanol Group	120	25	21	2772	38	4 = calm and follows commands	3=deeper sleep and more agile response	0	0	1-3	1-3	no	no
06	Jining No.1 People’s Hospital	06019	Butorphanol Group	Successfully group	0908516	52	male	67	174	22.13	II	126	78	Lobectomy	125	paravertebral	yes	yes	yes	yes	yes	yes	no	no	no	no	no	yes		Butorphanol Group	135	27	27.5	3020	45	5 = anxious or physically agitated but calms to verbal instructions	3=deeper sleep and more agile response	1-3	0	1-3	1-3	no	no
06	Jining No.1 People’s Hospital	06020	Butorphanol Group	Successfully group	1546006	64	male	58	172	19.61	II	125	80	Lobectomy	100	paravertebral	yes	yes	yes	yes	yes	yes	no	no	no	no	no	yes		Butorphanol Group	120	24	21	793	37	4 = calm and follows commands	3=deeper sleep and more agile response	1-3	0	1-3	1-3	no	no
06	Jining No.1 People’s Hospital	06021	Butorphanol Group	Successfully group	1547277	44	male	80	175	26.12	II	119	84	Lobectomy	155	paravertebral	yes	yes	yes	yes	yes	yes	no	no	no	no	no	yes		Butorphanol Group	160	30	36	4392	55	5 = anxious or physically agitated but calms to verbal instructions	4=lighter sleep, faster awakening time	1-3	0	1-3	1-3	no	no
06	Jining No.1 People’s Hospital	06022	Control Group	Successfully group	1138830	54	Female	68	168	24.09	II	105	64	Segmentectomy	107	paravertebral	yes	yes	yes	yes	yes	yes	no	no	no	no	no	yes		Control Group	135	30	24	2572	38	5 = anxious or physically agitated but calms to verbal instructions	3=deeper sleep and more agile response	1-3	0	4-6	1-3	no	yes
06	Jining No.1 People’s Hospital	06023	Butorphanol Group	Successfully group	1547159	50	Female	57	160	22.27	II	135	74	Segmentectomy	160	paravertebral	yes	yes	yes	yes	yes	yes	no	no	no	no	no	yes		Butorphanol Group	120	25	24	3010	53	3 = difficult to arouse but awakens to verbal stimuli or gentle shaking	3=deeper sleep and more agile response	1-3	1-3	1-3	1-3	no	no
06	Jining No.1 People’s Hospital	06024	Butorphanol Group	Successfully group	1550034	60	Female	52.5	160	20.51	II	166	53	Lobectomy	155	paravertebral	yes	yes	yes	yes	yes	yes	no	no	no	no	no	yes		Butorphanol Group	100	20	22.5	2834	58	4 = calm and follows commands	2=consciousness and cooperative	1-3	1-3	1-3	1-3	no	no
06	Jining No.1 People’s Hospital	06025	Butorphanol Group	Successfully group	1551725	52	male	80	173	26.73	II	149	105	Lobectomy	280	paravertebral	yes	yes	yes	yes	yes	yes	no	no	no	no	no	yes		Butorphanol Group	160	32	52	7200	98	7 = attempting to remove tracheal tube or catheters, or striking at staff	5=sound sleep, slow response	1-3	1-3	1-3	1-3	no	no
06	Jining No.1 People’s Hospital	06026	Control Group	Successfully group	1241035	61	male	65	178	20.52	II	144	94	Segmentectomy	55	paravertebral	yes	yes	yes	yes	yes	yes	no	no	no	no	no	yes		Control Group	130	25	20	1345	22	4 = calm and follows commands	3=deeper sleep and more agile response	1-3	1-3	1-3	4-6	no	no
06	Jining No.1 People’s Hospital	06027	Control Group	Successfully group	1557363	35	male	60	170	20.76	II	101	64	Lobectomy	115	paravertebral	yes	yes	yes	yes	yes	yes	no	no	no	no	no	yes		Control Group	120	25	24	2286	44	5 = anxious or physically agitated but calms to verbal instructions	3=deeper sleep and more agile response	1-3	1-3	4-6	1-3	no	no
06	Jining No.1 People’s Hospital	06028	Butorphanol Group	Successfully group	1559606	38	male	75	183	22.4	II	122	62	Segmentectomy	105	paravertebral	yes	yes	yes	yes	yes	yes	no	no	no	no	no	yes		Butorphanol Group	150	30	27	2767	37	4 = calm and follows commands	3=deeper sleep and more agile response	1-3	1-3	0	0	no	no
06	Jining No.1 People’s Hospital	06029	Butorphanol Group	Successfully group	1593306	54	Female	55	164	20.45	II	120	78	Segmentectomy	125	paravertebral	yes	yes	yes	yes	yes	yes	no	no	no	no	no	yes		Butorphanol Group	110	20	23	2000	44	5 = anxious or physically agitated but calms to verbal instructions	3=deeper sleep and more agile response	1-3	1-3	1-3	1-3	no	no
06	Jining No.1 People’s Hospital	06030	Butorphanol Group	Successfully group	1598238	57	male	85	173	28.4	II	148	107	Segmentectomy	85	paravertebral	yes	yes	yes	yes	yes	yes	no	no	no	no	no	yes		Butorphanol Group	170	35	27	2448	29	4 = calm and follows commands	3=deeper sleep and more agile response	1-3	0	1-3	1-3	no	no
06	Jining No.1 People’s Hospital	06031	Butorphanol Group	Successfully group	1597009	65	male	75	164	27.89	II	137	89	Segmentectomy	115	paravertebral	yes	yes	yes	yes	yes	yes	no	no	no	no	no	yes		Butorphanol Group	150	30	27	2790	40	4 = calm and follows commands	3=deeper sleep and more agile response	1-3	0	1-3	1-3	no	no
07	Affiliated Hospital of Jining Medical University	07001	Control Group	Successfully group	7100466791	64	Female	65	170	22.49	III	152	82	Lobectomy	157	paravertebral	yes	yes	yes	yes	yes	yes	no	no	no	no	no	yes		Control Group	50	25	16	72	20	4 = calm and follows commands	3=deeper sleep and more agile response	1-3	0	1-3	1-3	no	no
07	Affiliated Hospital of Jining Medical University	07002	Control Group	Successfully group	1004495757	57	Female	53	161	20.45	II	152	80	Lobectomy	158	paravertebral	yes	yes	yes	yes	yes	yes	no	no	no	no	no	yes		Control Group	106	21.2	16.6	318	10	4 = calm and follows commands	3=deeper sleep and more agile response	1-3	0	0	0	no	no
07	Affiliated Hospital of Jining Medical University	07003	Control Group	Successfully group	2889182020	50	male	70	170	24.22	II	138	85	Lobectomy	151	paravertebral	yes	yes	yes	yes	yes	yes	no	no	no	no	no	yes		Control Group	140	28	17.5	84	12	4 = calm and follows commands	3=deeper sleep and more agile response	1-3	0	0	0	no	no
07	Affiliated Hospital of Jining Medical University	07004	Control Group	Successfully group	2889205104	62	male	58	173	19.38	II	128	78	Lobectomy	165	paravertebral	yes	yes	yes	yes	yes	yes	no	no	no	no	no	yes		Control Group	116	25	23.6	820	15	4 = calm and follows commands	3=deeper sleep and more agile response	0	1-3	0	0	no	no
07	Affiliated Hospital of Jining Medical University	07005	Control Group	Successfully group	7100795238	51	Female	53	160	20.7	II	132	89	Lobectomy	54	paravertebral	yes	yes	yes	yes	yes	yes	no	no	no	no	no	yes		Control Group	106	22	12	900	8	4 = calm and follows commands	3=deeper sleep and more agile response	0	0	0	0	no	no
07	Affiliated Hospital of Jining Medical University	07006	Control Group	Successfully group	2889190791	33	male	98	178	30.93	II	137	92	Segmentectomy	58	paravertebral	yes	yes	yes	yes	yes	yes	no	no	no	no	no	yes		Control Group	180	35	19	600	5	4 = calm and follows commands	3=deeper sleep and more agile response	0	1-3	0	0	no	no
07	Affiliated Hospital of Jining Medical University	07007	Control Group	Successfully group	7100194343	52	Female	53	150	23.56	II	132	95	Segmentectomy	69	paravertebral	yes	yes	yes	yes	yes	yes	no	no	no	no	no	yes		Control Group	106	22	12.5	600	8	4 = calm and follows commands	3=deeper sleep and more agile response	0	0	0	0	no	no
07	Affiliated Hospital of Jining Medical University	07008	Control Group	Successfully group	7100806130	51	Female	68	164	25.28	III	181	102	Lobectomy	149	paravertebral	yes	yes	yes	yes	yes	yes	no	no	no	no	no	yes		Control Group	135	27	19	700	10	4 = calm and follows commands	3=deeper sleep and more agile response	0	1-3	0	0	no	no
07	Affiliated Hospital of Jining Medical University	07009	Control Group	Successfully group	7100783465	42	Female	68	160	26.56	II	120	64	Lobectomy	95	paravertebral	yes	yes	yes	yes	yes	yes	no	no	no	no	no	yes		Control Group	136	27	15.7	720	10	4 = calm and follows commands	3=deeper sleep and more agile response	1-3	0	0	0	no	no
07	Affiliated Hospital of Jining Medical University	07010	Butorphanol Group	Successfully group	7100111692	39	Female	52	160	20.31	II	132	82	Segmentectomy	45	intercostal	yes	yes	yes	yes	yes	yes	no	no	no	no	no	yes		Butorphanol Group	104	20	10	300	5	3 = difficult to arouse but awakens to verbal stimuli or gentle shaking	4=lighter sleep, faster awakening time	0	0	0	0	no	no
07	Affiliated Hospital of Jining Medical University	07011	Butorphanol Group	Successfully group	7100435832	63	male	70	175	22.86	II	132	78	Lobectomy	87	paravertebral	yes	yes	yes	yes	yes	yes	no	no	no	no	no	yes		Butorphanol Group	140	28	17	800	8	3 = difficult to arouse but awakens to verbal stimuli or gentle shaking	3=deeper sleep and more agile response	0	0	0	0	no	no
07	Affiliated Hospital of Jining Medical University	07012	Butorphanol Group	Successfully group	7100830066	50	Female	66	150	29.33	II	131	85	Lobectomy	146	paravertebral	yes	yes	yes	yes	yes	yes	no	no	no	no	no	yes		Butorphanol Group	130	26	15.6	800	10	4 = calm and follows commands	3=deeper sleep and more agile response	0	0	0	0	no	no
07	Affiliated Hospital of Jining Medical University	07013	Butorphanol Group	Successfully group	7100825976	30	male	74	178	23.36	II	128	80	Lobectomy	175	paravertebral	yes	yes	yes	yes	yes	yes	no	no	no	no	no	yes		Butorphanol Group	148	30	21	800	12	4 = calm and follows commands	2=consciousness and cooperative	0	0	0	0	no	no
07	Affiliated Hospital of Jining Medical University	07014	Butorphanol Group	Successfully group	7100824417	52	Female	55	155	22.89	II	123	84	Lobectomy	102	paravertebral	yes	yes	yes	yes	yes	yes	no	no	no	no	no	yes		Butorphanol Group	110	22	11	600	8	4 = calm and follows commands	2=consciousness and cooperative	0	0	0	0	no	no
07	Affiliated Hospital of Jining Medical University	07015	Butorphanol Group	Successfully group	7100348260	49	Female	57	162	21.72	II	122	78	Lobectomy	72	paravertebral	yes	yes	yes	yes	yes	yes	no	no	no	no	no	yes		Butorphanol Group	115	22	12	400	5	4 = calm and follows commands	2=consciousness and cooperative	0	1-3	0	0	no	no
07	Affiliated Hospital of Jining Medical University	07016	Butorphanol Group	Successfully group	7100039797	38	Female	65	170	22.49	II	138	70	Lobectomy	140	paravertebral	yes	yes	yes	yes	yes	yes	no	no	no	no	no	yes		Butorphanol Group	130	26	22	800	10	3 = difficult to arouse but awakens to verbal stimuli or gentle shaking	2=consciousness and cooperative	0	0	0	0	no	no
07	Affiliated Hospital of Jining Medical University	07017	Butorphanol Group	Successfully group	2889083960	47	male	68	180	20.99	II	178	102	Lobectomy	224	paravertebral	yes	yes	yes	yes	yes	yes	no	no	no	no	no	yes		Butorphanol Group	135	27	23	1000	18	3 = difficult to arouse but awakens to verbal stimuli or gentle shaking	3=deeper sleep and more agile response	1-3	1-3	0	0	no	no
07	Affiliated Hospital of Jining Medical University	07018	Butorphanol Group	Successfully group	7100844031	59	male	60	180	18.52	II	130	62	Lobectomy	102	paravertebral	yes	yes	yes	yes	yes	yes	no	no	no	no	no	yes		Butorphanol Group	120	24	14	600	15	4 = calm and follows commands	3=deeper sleep and more agile response	0	1-3	0	0	no	no
07	Affiliated Hospital of Jining Medical University	07019	Butorphanol Group	Successfully group	3001733609	58	Female	60	165	22.04	II	153	80	Segmentectomy	67	paravertebral	yes	yes	yes	yes	yes	yes	no	no	no	no	no	yes		Butorphanol Group	120	24	12	300	4	3 = difficult to arouse but awakens to verbal stimuli or gentle shaking	3=deeper sleep and more agile response	1-3	1-3	0	0	no	no
07	Affiliated Hospital of Jining Medical University	07020	Butorphanol Group	Successfully group	7100842310	52	Female	50	168	17.72	II	139	90	Lobectomy	120	paravertebral	yes	yes	yes	yes	yes	yes	no	no	no	no	no	yes		Butorphanol Group	100	20	13	800	15	4 = calm and follows commands	3=deeper sleep and more agile response	0	1-3	0	0	no	no
07	Affiliated Hospital of Jining Medical University	07021	Butorphanol Group	Successfully group	7100861549	48	Female	79	168	27.99	II	146	86	Lobectomy	200	paravertebral	yes	yes	yes	yes	yes	yes	no	no	no	no	no	yes		Butorphanol Group	160	32	19	700	12	3 = difficult to arouse but awakens to verbal stimuli or gentle shaking	3=deeper sleep and more agile response	0	1-3	0	1-3	no	no
07	Affiliated Hospital of Jining Medical University	07022	Butorphanol Group	Successfully group	7100865030	53	Female	46	170	15.92	II	153	85	Lobectomy	105	paravertebral	yes	yes	yes	yes	yes	yes	no	no	no	no	no	yes		Butorphanol Group	92	18	12	300	8	4 = calm and follows commands	3=deeper sleep and more agile response	0	1-3	0	0	no	no
07	Affiliated Hospital of Jining Medical University	07023	Butorphanol Group	Successfully group	7100864430	58	male	70	165	25.71	II	156	97	Lobectomy	125	paravertebral	yes	yes	yes	yes	yes	yes	no	no	no	no	no	yes		Butorphanol Group	140	28	17	500	8	4 = calm and follows commands	3=deeper sleep and more agile response	0	1-3	0	0	no	no
07	Affiliated Hospital of Jining Medical University	07024	Butorphanol Group	Successfully group	1003950484	65	male	70	168	24.8	II	174	86	Lobectomy	128	paravertebral	yes	yes	yes	yes	yes	yes	no	no	no	no	no	yes		Butorphanol Group	140	28	18	800	15	4 = calm and follows commands	3=deeper sleep and more agile response	0	1-3	0	0	no	no
07	Affiliated Hospital of Jining Medical University	07025	Butorphanol Group	Successfully group	7100820486	60	Female	66	163	24.84	II	160	77	Lobectomy	74	paravertebral	yes	yes	yes	yes	yes	yes	no	no	no	no	no	yes		Butorphanol Group	140	25	16	600	12	4 = calm and follows commands	3=deeper sleep and more agile response	0	0	0	0	no	no
08	Lanzhou University Second Hospital	08001	Control Group	Successfully group	1142491	52	male	80	175	26.12	II	114	73	Lobectomy	140	paravertebral	yes	yes	yes	yes	yes	yes	no	no	no	no	no	yes		Control Group	120	35	16	1850	30	4 = calm and follows commands	3=deeper sleep and more agile response	4-6	4-6	1-3	1-3	no	no
08	Lanzhou University Second Hospital	08002	Control Group	Successfully group	1154500	52	male	60	170	22.03	II	124	81	Lobectomy	210	paravertebral	yes	yes	yes	yes	yes	yes	no	no	no	no	no	yes		Control Group	120	25	18	2000	30	4 = calm and follows commands	3=deeper sleep and more agile response	1-3	1-3	0	1-3	no	no
08	Lanzhou University Second Hospital	08003	Butorphanol Group	Successfully group	1143313	52	Female	70	162	26.67	II	119	78	Lobectomy	125	paravertebral	yes	yes	yes	yes	yes	yes	no	no	no	no	no	yes		Butorphanol Group	140	30	14	1500	30	4 = calm and follows commands	3=deeper sleep and more agile response	0	1-3	1-3	1-3	no	no
08	Lanzhou University Second Hospital	08004	Control Group	Successfully group	1143742	58	male	63	162	24.01	II	135	74	Segmentectomy	90	paravertebral	yes	yes	yes	yes	yes	yes	no	no	no	no	no	yes		Control Group	120	30	12	800	20	4 = calm and follows commands	3=deeper sleep and more agile response	1-3	1-3	0	0	no	no
08	Lanzhou University Second Hospital	08005	Butorphanol Group	Successfully group	1154556	60	male	75	170	20.76	II	125	79	Lobectomy	120	paravertebral	yes	yes	yes	yes	yes	yes	no	no	no	no	no	yes		Butorphanol Group	150	30	24	2200	30	5 = anxious or physically agitated but calms to verbal instructions	3=deeper sleep and more agile response	0	0	1-3	1-3	no	no
08	Lanzhou University Second Hospital	08006	Butorphanol Group	Successfully group	1143799	50	Female	57	158	22.83	II	164	85	Lobectomy	200	paravertebral	yes	yes	yes	yes	yes	yes	no	no	no	no	no	yes		Butorphanol Group	120	25	20	2000	30	4 = calm and follows commands	3=deeper sleep and more agile response	0	1-3	1-3	1-3	no	no
08	Lanzhou University Second Hospital	08007	Butorphanol Group	Successfully group	1141304	63	male	60	165	22.04	II	130	74	Lobectomy	200	paravertebral	yes	yes	yes	yes	yes	yes	no	no	no	no	no	yes		Butorphanol Group	120	25	16	2500	30	4 = calm and follows commands	3=deeper sleep and more agile response	1-3	0	1-3	1-3	no	no
08	Lanzhou University Second Hospital	08008	Butorphanol Group	Successfully group	1133835	49	Female	70	160	22.66	II	137	89	Lobectomy	150	paravertebral	yes	yes	yes	yes	yes	yes	no	no	no	no	no	yes		Butorphanol Group	150	35	10	2400	30	4 = calm and follows commands	3=deeper sleep and more agile response	0	0	1-3	1-3	no	no
08	Lanzhou University Second Hospital	08009	Control Group	Successfully group	1145908	39	Female	54	158	21.63	II	106	73	Segmentectomy	180	paravertebral	yes	yes	yes	yes	yes	yes	no	no	no	no	no	yes		Control Group	120	25	12	2000	30	4 = calm and follows commands	3=deeper sleep and more agile response	4-6	4-6	1-3	4-6	no	no
08	Lanzhou University Second Hospital	08010	Butorphanol Group	Successfully group	1146131	59	male	61	173	22.96	II	137	86	Lobectomy	100	paravertebral	yes	yes	yes	yes	yes	yes	no	no	no	no	no	yes		Butorphanol Group	120	25	12	1500	30	3 = difficult to arouse but awakens to verbal stimuli or gentle shaking	3=deeper sleep and more agile response	0	0	1-3	1-3	no	no
08	Lanzhou University Second Hospital	08011	Butorphanol Group	Successfully group	1147501	55	male	87	178	27.46	II	139	93	Segmentectomy	80	paravertebral	yes	yes	yes	yes	yes	yes	no	no	no	no	no	yes		Butorphanol Group	160	35	18	1600	30	4 = calm and follows commands	3=deeper sleep and more agile response	0	0	1-3	1-3	no	no
08	Lanzhou University Second Hospital	08012	Butorphanol Group	Successfully group	1153883	48	Female	57.5	160	23.44	II	140	84	Lobectomy	95	paravertebral	yes	yes	yes	yes	yes	yes	no	no	no	no	no	yes		Butorphanol Group	120	25	14	1100	30	4 = calm and follows commands	3=deeper sleep and more agile response	1-3	1-3	1-3	1-3	no	no
08	Lanzhou University Second Hospital	08013	Control Group	Successfully group	1147450	65	Female	63	164	22.86	II	131	74	Segmentectomy	255	paravertebral	yes	yes	yes	yes	yes	yes	no	no	no	no	no	yes		Control Group	120	25	12	2300	30	5 = anxious or physically agitated but calms to verbal instructions	3=deeper sleep and more agile response	1-3	4-6	4-6	4-6	yes	no
08	Lanzhou University Second Hospital	08014	Control Group	Successfully group	1147832	56	Female	60	160	24.03	II	118	70	Lobectomy	245	paravertebral	yes	yes	yes	yes	yes	yes	no	no	no	no	no	yes		Control Group	120	25	12	2200	30	4 = calm and follows commands	3=deeper sleep and more agile response	1-3	4-6	1-3	1-3	no	no
08	Lanzhou University Second Hospital	08015	Butorphanol Group	Successfully group	1152931	42	Female	47	158	26.56	II	126	60	Lobectomy	120	paravertebral	yes	yes	yes	yes	yes	yes	no	no	no	no	no	yes		Butorphanol Group	100	25	10	1100	20	4 = calm and follows commands	3=deeper sleep and more agile response	1-3	0	1-3	1-3	no	no
08	Lanzhou University Second Hospital	08016	Butorphanol Group	Successfully group	1146793	63	Female	61.5	160	24.02	II	131	88	Lobectomy	100	paravertebral	yes	yes	yes	yes	yes	yes	no	no	no	no	no	yes		Butorphanol Group	120	24	15	1000	30	2 = arousal to physical stimuli but non-communicative	3=deeper sleep and more agile response	0	1-3	1-3	1-3	no	no
08	Lanzhou University Second Hospital	08017	Butorphanol Group	Successfully group	1145831	61	male	66	164	24.54	II	129	89	Lobectomy	220	paravertebral	yes	yes	yes	yes	yes	yes	no	no	no	no	no	yes		Butorphanol Group	140	30	18	2000	30	4 = calm and follows commands	3=deeper sleep and more agile response	0	1-3	1-3	1-3	no	no
08	Lanzhou University Second Hospital	08018	Butorphanol Group	Successfully group	1148201	53	Female	52	155	21.64	II	121	74	Lobectomy	165	paravertebral	yes	yes	yes	yes	yes	yes	no	no	no	no	no	yes		Butorphanol Group	110	25	15	2000	30	3 = difficult to arouse but awakens to verbal stimuli or gentle shaking	4=lighter sleep, faster awakening time	0	0	1-3	0	no	no
08	Lanzhou University Second Hospital	08019	Butorphanol Group	Successfully group	1151769	48	Female	62.5	160	24.41	II	150	81	Lobectomy	180	paravertebral	yes	yes	yes	yes	yes	yes	no	no	no	no	no	yes		Butorphanol Group	130	25	19	2000	30	4 = calm and follows commands	3=deeper sleep and more agile response	0	1-3	0	0	no	no
08	Lanzhou University Second Hospital	08020	Butorphanol Group	Successfully group	1150168	32	Female	65	160	25.39	II	128	69	Lobectomy	95	paravertebral	yes	yes	yes	yes	yes	yes	no	no	no	no	no	yes		Butorphanol Group	130	25	17	1400	30	4 = calm and follows commands	3=deeper sleep and more agile response	1-3	1-3	1-3	1-3	no	no
08	Lanzhou University Second Hospital	08021	Butorphanol Group	Successfully group	1150046	57	Female	73	171	24.96	II	104	72	Lobectomy	60	paravertebral	yes	yes	yes	yes	yes	yes	no	no	no	no	no	yes		Butorphanol Group	150	30	15	1500	25	4 = calm and follows commands	5=sound sleep, slow response	1-3	1-3	1-3	1-3	no	no
08	Lanzhou University Second Hospital	08022	Butorphanol Group	Successfully group	1153139	53	male	74	167	26.53	II	146	89	Lobectomy	95	paravertebral	yes	yes	yes	yes	yes	yes	no	no	no	no	no	yes		Butorphanol Group	150	30	15	2100	30	3 = difficult to arouse but awakens to verbal stimuli or gentle shaking	3=deeper sleep and more agile response	0	1-3	0	1-3	no	no
08	Lanzhou University Second Hospital	08023	Butorphanol Group	Successfully group	1152644	26	Female	50	160	19.53	II	102	71	Lobectomy	55	paravertebral	yes	yes	yes	yes	yes	yes	no	no	no	no	no	yes		Butorphanol Group	100	20	10	1000	20	4 = calm and follows commands	3=deeper sleep and more agile response	0	0	0	1-3	no	no
08	Lanzhou University Second Hospital	08024	Butorphanol Group	Successfully group	1155652	45	Female	50	150	22.22	II	105	70	Lobectomy	125	paravertebral	yes	yes	yes	yes	yes	yes	no	no	no	no	no	yes		Butorphanol Group	100	20	14	2000	30	4 = calm and follows commands	4=lighter sleep, faster awakening time	0	1-3	0	1-3	no	no
08	Lanzhou University Second Hospital	08025	Butorphanol Group	Successfully group	1152482	57	male	70	168	24.80	II	132	69	Segmentectomy	206	paravertebral	yes	yes	yes	yes	yes	yes	no	no	no	no	no	yes		Butorphanol Group	140	30	23	2500	40	4 = calm and follows commands	3=deeper sleep and more agile response	0	0	0	0	no	no
08	Lanzhou University Second Hospital	08026	Control Group	Successfully group	1153872	43	male	70	175	22.86	II	103	85	Lobectomy	100	paravertebral	yes	yes	yes	yes	yes	yes	no	no	no	no	no	yes		Control Group	140	30	14	1300	30	4 = calm and follows commands	3=deeper sleep and more agile response	1-3	1-3	1-3	1-3	no	yes
08	Lanzhou University Second Hospital	08027	Control Group	Successfully group	1153325	44	male	60	170	20.76	II	99	64	Lobectomy	270	paravertebral	yes	yes	yes	yes	yes	yes	no	no	no	no	no	yes		Control Group	120	25	12	2700	40	4 = calm and follows commands	3=deeper sleep and more agile response	0	1-3	0	0	no	no
08	Lanzhou University Second Hospital	08028	Control Group	Successfully group	1146510	63	male	50	165	18.37	II	128	73	Segmentectomy	270	paravertebral	yes	yes	yes	yes	yes	yes	no	no	no	no	no	yes		Control Group	100	20	16	2500	30	4 = calm and follows commands	3=deeper sleep and more agile response	1-3	1-3	1-3	1-3	no	no
08	Lanzhou University Second Hospital	08029	Control Group	Successfully group	1157521	26	Female	60	161	23.15	II	106	77	Lobectomy	120	paravertebral	yes	yes	yes	yes	yes	yes	no	no	no	no	no	yes		Control Group	120	25	15	1600	30	3 = difficult to arouse but awakens to verbal stimuli or gentle shaking	3=deeper sleep and more agile response	1-3	1-3	1-3	1-3	no	no
08	Lanzhou University Second Hospital	08030	Control Group	Successfully group	1148716	52	male	60	168	21.26	II	118	79	Segmentectomy	75	paravertebral	yes	yes	yes	yes	yes	yes	no	no	no	no	no	yes		Control Group	130	25	13	1000	30	4 = calm and follows commands	3=deeper sleep and more agile response	1-3	1-3	1-3	1-3	no	no
08	Lanzhou University Second Hospital	08031	Control Group	Successfully group	1158042	49	Female	58	160	22.66	II	130	93	Lobectomy	236	paravertebral	yes	yes	yes	yes	yes	yes	no	no	no	no	no	yes		Control Group	120	25	18	2800	40	4 = calm and follows commands	3=deeper sleep and more agile response	1-3	1-3	1-3	4-6	no	no
08	Lanzhou University Second Hospital	08032	Control Group	Successfully group	1158836	57	Female	57	160	22.27	II	134	83	Lobectomy	150	paravertebral	yes	yes	yes	yes	yes	yes	no	no	no	no	no	yes		Control Group	120	25	14	2000	30	4 = calm and follows commands	3=deeper sleep and more agile response	1-3	1-3	0	1-3	no	no
08	Lanzhou University Second Hospital	08033	Control Group	Successfully group	1157626	59	Female	78	164	29.00	II	151	93	Lobectomy	75	paravertebral	yes	yes	yes	yes	yes	yes	no	no	no	no	no	yes		Control Group	150	40	15	1300	30	4 = calm and follows commands	3=deeper sleep and more agile response	0	1-3	1-3	1-3	no	yes
08	Lanzhou University Second Hospital	08034	Control Group	Successfully group	1159678	60	Female	55	160	21.48	II	90	64	Lobectomy	235	paravertebral	yes	yes	yes	yes	yes	yes	no	no	no	no	no	yes		Control Group	110	25	20	2500	30	4 = calm and follows commands	3=deeper sleep and more agile response	1-3	1-3	1-3	1-3	no	no
08	Lanzhou University Second Hospital	08035	Control Group	Successfully group	780319	54	Female	60	155	24.97	II	99	64	Lobectomy	75	paravertebral	yes	yes	yes	yes	yes	yes	no	no	no	no	no	yes		Control Group	130	25	15	1000	30	4 = calm and follows commands	3=deeper sleep and more agile response	1-3	1-3	0	1-3	no	no
08	Lanzhou University Second Hospital	08036	Control Group	Successfully group	1159902	34	Female	57	165	20.94	II	110	69	Segmentectomy	220	paravertebral	yes	yes	yes	yes	yes	yes	no	no	no	no	no	yes		Control Group	120	25	12	2500	40	4 = calm and follows commands	3=deeper sleep and more agile response	1-3	1-3	1-3	1-3	no	no
08	Lanzhou University Second Hospital	08037	Control Group	Successfully group	1159583	45	Female	73	161	28.16	II	108	69	Lobectomy	70	paravertebral	yes	yes	yes	yes	yes	yes	no	no	no	no	no	yes		Control Group	150	25	15	1200	30	4 = calm and follows commands	3=deeper sleep and more agile response	0	0	0	1-3	no	no
08	Lanzhou University Second Hospital	08038	Control Group	Successfully group	1159411	51	male	64	165	23.51	II	129	85	Lobectomy	90	paravertebral	yes	yes	yes	yes	yes	yes	no	no	no	no	no	yes		Control Group	130	25	13	1500	30	4 = calm and follows commands	3=deeper sleep and more agile response	1-3	1-3	0	1-3	no	no
09	Daqing Oilfield General Hospital	09001	Butorphanol Group	Successfully group	1029297	42	male	87	174	28.41	II	115	77	Lobectomy	72	paravertebral	yes	yes	yes	yes	yes	yes	no	no	no	no	no	yes		Butorphanol Group	180	30	16	400	20	6 = requires restraint and frequent verbal reminding of limits	3=deeper sleep and more agile response	1-3	0	7-10	7-10	yes	no
09	Daqing Oilfield General Hospital	09002	Butorphanol Group	Successfully group	1028980	59	male	76	172	25.69	I	139	83	Lobectomy	150	paravertebral	yes	yes	yes	yes	yes	yes	no	no	no	no	no	yes		Butorphanol Group	120	180	7	0	0	4 = calm and follows commands	3=deeper sleep and more agile response	0	0	0	0	no	no
09	Daqing Oilfield General Hospital	09003	Butorphanol Group	Failed to group	0583239	64	male	84	180	25.93	II	166	86	thoracotomy			yes	yes	yes	yes	yes	yes	no	no	no	no	no	no	conversion to thoracotomy	Butorphanol Group
09	Daqing Oilfield General Hospital	09004	Butorphanol Group	Successfully group	1020570	61	male	80	180	24.69	II	139	90	Lobectomy	217	paravertebral	yes	yes	yes	yes	yes	yes	no	no	no	no	no	yes		Butorphanol Group	160	32	20	960	30	4 = calm and follows commands	3=deeper sleep and more agile response	0	0	0	0	no	no
09	Daqing Oilfield General Hospital	09005	Butorphanol Group	Successfully group	0703011	56	Female	74	160	28.91	II	178	92	Lobectomy	90	intercostal	yes	yes	yes	yes	yes	yes	no	no	no	no	no	yes		Butorphanol Group	148	30	19	900	45	4 = calm and follows commands	3=deeper sleep and more agile response	0	0	0	0	no	no
09	Daqing Oilfield General Hospital	09006	Butorphanol Group	Successfully group	1035381	32	Female	68	165	24.98	II	122	76	Lobectomy	158	intercostal	yes	yes	yes	yes	yes	yes	no	no	no	no	no	yes		Butorphanol Group	135	27	27	1720	35	4 = calm and follows commands	3=deeper sleep and more agile response	0	0	0	0	no	no
09	Daqing Oilfield General Hospital	09007	Control Group	Failed to group	0938464	64	male	84	174	27.74	II	90	60	thoracotomy			yes	yes	yes	yes	yes	yes	no	no	no	no	no	no	conversion to thoracotomy	Control Group
09	Daqing Oilfield General Hospital	09008	Butorphanol Group	Successfully group	1037808	55	male	70	173	23.39	II	161	91	Segmentectomy	77	paravertebral	yes	yes	yes	yes	yes	yes	no	no	no	no	no	yes		Butorphanol Group	140	28	14	1200	25	4 = calm and follows commands	4=lighter sleep, faster awakening time	1-3	1-3	1-3	1-3	no	no
09	Daqing Oilfield General Hospital	09009	Butorphanol Group	Successfully group	1035381	32	Female	68	165	24.978	I	125	27	Segmentectomy	119	paravertebral	yes	yes	yes	yes	yes	yes	no	no	no	no	no	yes		Butorphanol Group	135	27	21.5	1720	35	4 = calm and follows commands	3=deeper sleep and more agile response	1-3	1-3	1-3	1-3	no	no
09	Daqing Oilfield General Hospital	09010	Butorphanol Group	Successfully group	1037040	48	Female	57	157	23.12	II	134	93	Lobectomy	134	intercostal	yes	yes	yes	yes	yes	yes	no	no	no	no	no	yes		Butorphanol Group	115	23	18	1710	30	3 = difficult to arouse but awakens to verbal stimuli or gentle shaking	4=lighter sleep, faster awakening time	0	4-6	0	0	no	no
09	Daqing Oilfield General Hospital	09011	Control Group	Successfully group	0652936	63	male	72	180	22.22	II	132	80	Lobectomy	105	paravertebral	yes	yes	yes	yes	yes	yes	no	no	no	no	no	yes		Control Group	144	28.8	18	500	25	5 = anxious or physically agitated but calms to verbal instructions	3=deeper sleep and more agile response	1-3	0	1-3	1-3	no	no
09	Daqing Oilfield General Hospital	09012	Butorphanol Group	Successfully group	103715	49	male	70	170	24.22	I	128	86	Segmentectomy	216	intercostal	yes	yes	yes	yes	yes	yes	no	no	no	no	no	yes		Butorphanol Group	170	33	28	1000	62	3 = difficult to arouse but awakens to verbal stimuli or gentle shaking	3=deeper sleep and more agile response	1-3	1-3	1-3	0	no	no
09	Daqing Oilfield General Hospital	09013	Control Group	Successfully group	1037241	65	male	58	170	20.07	II	143	81	Segmentectomy	99	paravertebral	yes	yes	yes	yes	yes	yes	no	no	no	no	no	yes		Control Group	116	23.2	14.6	2000	30	6 = requires restraint and frequent verbal reminding of limits	4=lighter sleep, faster awakening time	4-6	4-6	4-6	4-6	no	yes
09	Daqing Oilfield General Hospital	09014	Butorphanol Group	Successfully group	1037681	65	Female	60	160	23.44	II	139	86	Lobectomy	220	paravertebral	yes	yes	yes	yes	yes	yes	no	no	no	no	no	yes		Butorphanol Group	120	24	21	2880	55	4 = calm and follows commands	4=lighter sleep, faster awakening time	0	0	1-3	1-3	no	no
09	Daqing Oilfield General Hospital	09015	Butorphanol Group	Successfully group	1033152	31	Female	72	170	24.91	I	140	84	Segmentectomy	910	paravertebral	yes	yes	yes	yes	yes	yes	no	no	no	no	no	yes		Butorphanol Group	150	30	16	840	25	2 = arousal to physical stimuli but non-communicative	3=deeper sleep and more agile response	1-3	0	0	0	no	no
09	Daqing Oilfield General Hospital	09016	Butorphanol Group	Successfully group	1037422	54	male	62	170	21.45	II	154	86	Lobectomy	233	paravertebral	yes	yes	yes	yes	yes	yes	no	no	no	no	no	yes		Butorphanol Group	125	25	28	1800	75	4 = calm and follows commands	4=lighter sleep, faster awakening time	0	1-3	0	1-3	no	no
09	Daqing Oilfield General Hospital	09017	Butorphanol Group	Successfully group	1037450	65	male	62	170	21.45	II	164	79	Lobectomy	391	paravertebral	yes	yes	yes	yes	yes	yes	no	no	no	no	no	yes		Butorphanol Group	125	25	40	9000	75	3 = difficult to arouse but awakens to verbal stimuli or gentle shaking	3=deeper sleep and more agile response	0	0	0	0	no	no
09	Daqing Oilfield General Hospital	09018	Butorphanol Group	Successfully group	1037927	60	Female	61	161	23.53	II	123	84	Segmentectomy	174	paravertebral	yes	yes	yes	yes	yes	yes	no	no	no	no	no	yes		Butorphanol Group	120	24	30	1000	50	4 = calm and follows commands	3=deeper sleep and more agile response	0	0	1-3	0	no	no
09	Daqing Oilfield General Hospital	09019	Butorphanol Group	Successfully group	1035691	48	Female	60	163	22.58	II	154	81	Segmentectomy	95	paravertebral	yes	yes	yes	yes	yes	yes	no	no	no	no	no	yes		Butorphanol Group	120	24	27	700	20	3 = difficult to arouse but awakens to verbal stimuli or gentle shaking	3=deeper sleep and more agile response	0	1-3	1-3	0	no	no
09	Daqing Oilfield General Hospital	09020	Control Group	Successfully group	0682478	64	Female	63	164	23.42	II	144	83	Lobectomy	147	paravertebral	yes	yes	yes	yes	yes	yes	no	no	no	no	no	yes		Control Group	126	25.2	18.9	800	30	4 = calm and follows commands	3=deeper sleep and more agile response	4-6	4-6	4-6	1-3	no	no
09	Daqing Oilfield General Hospital	09021	Control Group	Successfully group	1039107	32	Female	61	158	24.44	II	128	78	Lobectomy	29	paravertebral	yes	yes	yes	yes	yes	yes	no	no	no	no	no	yes		Control Group	122	24.4	15.25	440	38	5 = anxious or physically agitated but calms to verbal instructions	3=deeper sleep and more agile response	1-3	1-3	1-3	0	no	no
09	Daqing Oilfield General Hospital	09022	Control Group	Successfully group	0731062	51	Female	64	167	22.95	II	118	65	Lobectomy	139	paravertebral	yes	yes	yes	yes	yes	yes	no	no	no	no	no	yes		Control Group	128	25.6	32	650	25	4 = calm and follows commands	3=deeper sleep and more agile response	1-3	1-3	1-3	0	no	no
09	Daqing Oilfield General Hospital	09023	Butorphanol Group	Successfully group	0866896	49	Female	57	160	22.27	II	155	85	Segmentectomy	102	paravertebral	yes	yes	yes	yes	yes	yes	no	no	no	no	no	yes		Butorphanol Group	150	30	18	400	25	4 = calm and follows commands	3=deeper sleep and more agile response	1-3	1-3	1-3	1-3	no	no
09	Daqing Oilfield General Hospital	09024	Butorphanol Group	Successfully group	1028162	64	male	58	158	23.23	II	130	75	Lobectomy	123	paravertebral	yes	yes	yes	yes	yes	yes	no	no	no	no	no	yes		Butorphanol Group	160	25	18	500	30	3 = difficult to arouse but awakens to verbal stimuli or gentle shaking	3=deeper sleep and more agile response	1-3	1-3	1-3	0	no	no
09	Daqing Oilfield General Hospital	09025	Butorphanol Group	Failed to group	2103617	52	Female	66	160	25.78	II	160	80	thoracotomy			yes	yes	yes	yes	yes	yes	no	no	no	no	no	no	conversion to thoracotomy	Butorphanol Group
09	Daqing Oilfield General Hospital	09026	Control Group	Successfully group	1039284	49	Female	68	172	22.99	II	137	97	Lobectomy	60	paravertebral	yes	yes	yes	yes	yes	yes	no	no	no	no	no	yes		Control Group	136	27	17	20	20	3 = difficult to arouse but awakens to verbal stimuli or gentle shaking	3=deeper sleep and more agile response	1-3	0	1-3	1-3	no	no
09	Daqing Oilfield General Hospital	09027	Control Group	Successfully group	1005275	51	Female	63	165	23.14	II	125	78	Lobectomy	128	paravertebral	yes	yes	yes	yes	yes	yes	no	no	no	no	no	yes		Control Group	126	25.2	15.6	400	26	4 = calm and follows commands	3=deeper sleep and more agile response	0	1-3	1-3	0	no	no
10	Zibo Central Hospital	10001	Butorphanol Group	Successfully group	01576970	56	male	85	170	29.41	I	139	92	Segmentectomy	225	paravertebral	yes	yes	yes	yes	yes	yes	no	no	no	no	no	yes		Butorphanol Group	170	34	33	2600	80	4 = calm and follows commands	4=lighter sleep, faster awakening time	1-3	1-3	1-3	1-3	no	no
10	Zibo Central Hospital	10002	Butorphanol Group	Successfully group	01577237	50	male	95	178	29.98	I	123	67	Segmentectomy	151	paravertebral	yes	yes	yes	yes	yes	yes	no	no	no	no	no	yes		Butorphanol Group	200	38	35	2000	70	6 = requires restraint and frequent verbal reminding of limits	3=deeper sleep and more agile response	1-3	1-3	1-3	4-6	no	no
10	Zibo Central Hospital	10003	Butorphanol Group	Successfully group	01576400	52	Female	55	157	22.31	I	121	77	Segmentectomy	134	paravertebral	yes	yes	yes	yes	yes	yes	no	no	no	no	no	yes		Butorphanol Group	110	22	22.5	1600	50	2 = arousal to physical stimuli but non-communicative	3=deeper sleep and more agile response	1-3	1-3	1-3	1-3	no	no
10	Zibo Central Hospital	10004	Butorphanol Group	Successfully group	01577554	58	Female	75	167	26.89	I	152	89	Segmentectomy	117	paravertebral	yes	yes	yes	yes	yes	yes	no	no	no	no	no	yes		Butorphanol Group	150	30	25	2300	50	5 = anxious or physically agitated but calms to verbal instructions	5=sound sleep, slow response	1-3	1-3	4-6	4-6	yes	no
10	Zibo Central Hospital	10005	Butorphanol Group	Successfully group	01291753	60	Female	58	155	24.14	II	138	81	Segmentectomy	165	paravertebral	yes	yes	yes	yes	yes	yes	no	no	no	no	no	yes		Butorphanol Group	110	22	25	2000	80	5 = anxious or physically agitated but calms to verbal instructions	4=lighter sleep, faster awakening time	1-3	1-3	1-3	4-6	yes	no
10	Zibo Central Hospital	10006	Butorphanol Group	Successfully group	01577660	60	male	73	176	23.57	II	136	78	Segmentectomy	150	paravertebral	yes	yes	yes	yes	yes	yes	no	no	no	no	no	yes		Butorphanol Group	140	30	33	2080	70	6 = requires restraint and frequent verbal reminding of limits	3=deeper sleep and more agile response	1-3	1-3	4-6	4-6	yes	no
10	Zibo Central Hospital	10007	Butorphanol Group	Successfully group	01577651	56	Female	51	160	19.92	II	114	72	Segmentectomy	107	paravertebral	yes	yes	yes	yes	yes	yes	no	no	no	no	no	yes		Butorphanol Group	80	20	20	1600	40	4 = calm and follows commands	3=deeper sleep and more agile response	1-3	1-3	1-3	1-3	no	no
10	Zibo Central Hospital	10008	Butorphanol Group	Successfully group	01578194	53	male	90	180	27.78	II	141	90	Segmentectomy	145	paravertebral	yes	yes	yes	yes	yes	yes	no	no	no	no	no	yes		Butorphanol Group	180	36	28	2700	80	4 = calm and follows commands	3=deeper sleep and more agile response	1-3	1-3	1-3	1-3	no	no
10	Zibo Central Hospital	10009	Butorphanol Group	Successfully group	01562472	58	Female	65	158	26.04	II	139	91	Segmentectomy	109	paravertebral	yes	yes	yes	yes	yes	yes	no	no	no	no	no	yes		Butorphanol Group	130	26	16	1200	40	4 = calm and follows commands	3=deeper sleep and more agile response	1-3	1-3	1-3	1-3	no	no
10	Zibo Central Hospital	10010	Butorphanol Group	Successfully group	0150700	61	Female	65	160	25.39	II	124	77	Segmentectomy	167	paravertebral	yes	yes	yes	yes	yes	yes	no	no	no	no	no	yes		Butorphanol Group	130	26	19	1860	60	6 = requires restraint and frequent verbal reminding of limits	3=deeper sleep and more agile response	1-3	1-3	4-6	4-6	yes	no
10	Zibo Central Hospital	10011	Butorphanol Group	Successfully group	01579424	38	Female	67	167	24.02	I	117	53	Segmentectomy	235	paravertebral	yes	yes	yes	yes	yes	yes	no	no	no	no	no	yes		Butorphanol Group	134	27	22.4	2300	80	4 = calm and follows commands	3=deeper sleep and more agile response	1-3	4-6	1-3	4-6	no	no
10	Zibo Central Hospital	10012	Butorphanol Group	Successfully group	01284517	55	Female	60	167	21.51	II	120	77	Segmentectomy	56	paravertebral	yes	yes	yes	yes	yes	yes	no	no	no	no	no	yes		Butorphanol Group	120	24	12	900	30	4 = calm and follows commands	3=deeper sleep and more agile response	1-3	1-3	4-6	4-6	no	no
10	Zibo Central Hospital	10013	Control Group	Successfully group	01579931	64	male	56	167	20.08	II	130	80	Segmentectomy	175	paravertebral	yes	yes	yes	yes	yes	yes	no	no	no	no	no	yes		Control Group	110	22	17	2500	70	5 = anxious or physically agitated but calms to verbal instructions	3=deeper sleep and more agile response	1-3	4-6	4-6	4-6	no	no
10	Zibo Central Hospital	10014	Control Group	Successfully group	01580488	46	Female	54	166	19.6	I	126	85	Segmentectomy	165	paravertebral	yes	yes	yes	yes	yes	yes	no	no	no	no	no	yes		Control Group	110	22	16	2200	70	4 = calm and follows commands	3=deeper sleep and more agile response	1-3	7-10	4-6	4-6	no	no
10	Zibo Central Hospital	10015	Control Group	Successfully group	01580490	59	Female	70	167	25.1	II	116	70	Segmentectomy	174	paravertebral	yes	yes	yes	yes	yes	yes	no	no	no	no	no	yes		Control Group	140	28	22	2200	60	4 = calm and follows commands	3=deeper sleep and more agile response	1-3	4-6	4-6	4-6	no	no
10	Zibo Central Hospital	10016	Control Group	Successfully group	01580240	61	male	86	180	26.54	II	142	89	Segmentectomy	158	paravertebral	yes	yes	yes	yes	yes	yes	no	no	no	no	no	yes		Control Group	175	35	27.5	1900	60	4 = calm and follows commands	3=deeper sleep and more agile response	1-3	4-6	4-6	4-6	no	no
10	Zibo Central Hospital	10017	Control Group	Successfully group	01580676	49	male	80	170	27.68	II	140	80	Segmentectomy	125	paravertebral	yes	yes	yes	yes	yes	yes	no	no	no	no	no	yes		Control Group	160	32	20	1200	40	4 = calm and follows commands	3=deeper sleep and more agile response	1-3	1-3	4-6	1-3	no	no
10	Zibo Central Hospital	10018	Control Group	Successfully group	01580632	65	Female	50	153	21.36	II	135	89	Segmentectomy	106	paravertebral	yes	yes	yes	yes	yes	yes	no	no	no	no	no	yes		Control Group	100	20	13	1020	40	5 = anxious or physically agitated but calms to verbal instructions	3=deeper sleep and more agile response	1-3	4-6	1-3	1-3	no	yes
10	Zibo Central Hospital	10019	Control Group	Successfully group	01575191	45	Female	62	167	22.23	II	117	97	Segmentectomy	183	paravertebral	yes	yes	yes	yes	yes	yes	no	no	no	no	no	yes		Control Group	124	25	24.5	2900	70	4 = calm and follows commands	3=deeper sleep and more agile response	1-3	4-6	4-6	4-6	no	no
10	Zibo Central Hospital	10020	Control Group	Successfully group	01580610	54	male	86	175	28.08	II	160	103	Segmentectomy	93	paravertebral	yes	yes	yes	yes	yes	yes	no	no	no	no	no	yes		Control Group	172	35	22	1900	50	4 = calm and follows commands	3=deeper sleep and more agile response	1-3	4-6	1-3	1-3	no	no
10	Zibo Central Hospital	10021	Control Group	Successfully group	01579022	55	male	64	175	20.9	II	118	75	Segmentectomy	145	paravertebral	yes	yes	yes	yes	yes	yes	no	no	no	no	no	yes		Control Group	128	26	23	4000	70	7 = attempting to remove tracheal tube or catheters, or striking at staff	3=deeper sleep and more agile response	1-3	4-6	4-6	4-6	yes	no
10	Zibo Central Hospital	10022	Control Group	Successfully group	01581566	57	Female	62.5	157	25.36	II	127	74	Segmentectomy	111	paravertebral	yes	yes	yes	yes	yes	yes	no	no	no	no	no	yes		Control Group	125	25	16	2050	40	5 = anxious or physically agitated but calms to verbal instructions	3=deeper sleep and more agile response	1-3	4-6	1-3	1-3	no	no
10	Zibo Central Hospital	10023	Control Group	Successfully group	01579931	64	male	56	170	19.38	II	130	80	Segmentectomy	175	paravertebral	yes	yes	yes	yes	yes	yes	no	no	no	no	no	yes		Control Group	110	22	17	2900	70	4 = calm and follows commands	3=deeper sleep and more agile response	1-3	4-6	1-3	1-3	no	no
10	Zibo Central Hospital	10024	Control Group	Successfully group	01581431	55	Female	75	165	27.55	II	110	70	Segmentectomy	85	paravertebral	yes	yes	yes	yes	yes	yes	no	no	no	no	no	yes		Control Group	152	34	20	2000	40	4 = calm and follows commands	3=deeper sleep and more agile response	1-3	4-6	1-3	1-3	no	no
10	Zibo Central Hospital	10025	Butorphanol Group	Successfully group	01571220	51	male	70	170	24.22	II	118	67	Segmentectomy	156	paravertebral	yes	yes	yes	yes	yes	yes	no	no	no	no	no	yes		Butorphanol Group	140	28	22	3000	60	4 = calm and follows commands	4=lighter sleep, faster awakening time	1-3	4-6	1-3	1-3	no	no
10	Zibo Central Hospital	10026	Butorphanol Group	Successfully group	01581942	51	Female	65	168	23.03	II	129	88	Segmentectomy	55	paravertebral	yes	yes	yes	yes	yes	yes	no	no	no	no	no	yes		Butorphanol Group	130	26	13	1000	30	4 = calm and follows commands	3=deeper sleep and more agile response	1-3	1-3	4-6	4-6	yes	no
10	Zibo Central Hospital	10027	Butorphanol Group	Successfully group	01580817	55	male	70	170	24.22	II	115	73	Segmentectomy	151	paravertebral	yes	yes	yes	yes	yes	yes	no	no	no	no	no	yes		Butorphanol Group	140	28	24	2900	70	4 = calm and follows commands	4=lighter sleep, faster awakening time	1-3	4-6	1-3	4-6	no	no
10	Zibo Central Hospital	10028	Control Group	Successfully group	01582133	57	male	60	165	22.04	II	115	89	Segmentectomy	131	paravertebral	yes	yes	yes	yes	yes	yes	no	no	no	no	no	yes		Control Group	120	24	22	2500	70	4 = calm and follows commands	3=deeper sleep and more agile response	1-3	4-6	4-6	4-6	no	no
10	Zibo Central Hospital	10029	Control Group	Successfully group	01582582	43	Female	54	155	22.48	II	120	73	Segmentectomy	120	paravertebral	yes	yes	yes	yes	yes	yes	no	no	no	no	no	yes		Control Group	110	20	15	2000	60	4 = calm and follows commands	3=deeper sleep and more agile response	1-3	4-6	1-3	1-3	no	no
10	Zibo Central Hospital	10030	Control Group	Successfully group	01582389	52	male	75	175	24.49	II	121	75	Segmentectomy	41	paravertebral	yes	yes	yes	yes	yes	yes	no	no	no	no	no	yes		Control Group	150	30	15	2000	40	4 = calm and follows commands	3=deeper sleep and more agile response	1-3	4-6	4-6	4-6	no	no
10	Zibo Central Hospital	10031	Butorphanol Group	Successfully group	01580864	52	Female	52	158	20.83	II	137	79	Segmentectomy	80	paravertebral	yes	yes	yes	yes	yes	yes	no	no	no	no	no	yes		Butorphanol Group	104	21	14	1000	30	4 = calm and follows commands	3=deeper sleep and more agile response	1-3	1-3	1-3	1-3	no	no
10	Zibo Central Hospital	10032	Control Group	Successfully group	01351334	62	Female	76	165	27.92	II	120	75	Segmentectomy	160	paravertebral	yes	yes	yes	yes	yes	yes	no	no	no	no	no	yes		Control Group	150	30	20	2000	60	4 = calm and follows commands	3=deeper sleep and more agile response	1-3	1-3	4-6	4-6	no	no
10	Zibo Central Hospital	10033	Control Group	Successfully group	01584657	59	male	80	179	24.97	II	136	86	Segmentectomy	78	paravertebral	yes	yes	yes	yes	yes	yes	no	no	no	no	no	yes		Control Group	160	32	21	1200	40	6 = requires restraint and frequent verbal reminding of limits	3=deeper sleep and more agile response	1-3	4-6	1-3	1-3	no	no
10	Zibo Central Hospital	10034	Butorphanol Group	Successfully group	01361533	55	male	64	173	21.38	II	120	74	Segmentectomy	150	paravertebral	yes	yes	yes	yes	yes	yes	no	no	no	no	no	yes		Butorphanol Group	128	28	21	2500	57	4 = calm and follows commands	3=deeper sleep and more agile response	1-3	1-3	1-3	1-3	no	no
10	Zibo Central Hospital	10035	Control Group	Successfully group	01585013	55	male	71	178	22.41	II	125	70	Segmentectomy	72	paravertebral	yes	yes	yes	yes	yes	yes	no	no	no	no	no	yes		Control Group	144	29	15	1000	30	4 = calm and follows commands	3=deeper sleep and more agile response	1-3	4-6	1-3	1-3	no	no
10	Zibo Central Hospital	10036	Butorphanol Group	Successfully group	01560059	65	male	65	175	21.22	II	145	87	Segmentectomy	82	paravertebral	yes	yes	yes	yes	yes	yes	no	no	no	no	no	yes		Butorphanol Group	130	26	13	30	30	4 = calm and follows commands	3=deeper sleep and more agile response	1-3	1-3	4-6	4-6	no	no
10	Zibo Central Hospital	10037	Butorphanol Group	Successfully group	01303953	58	Female	62	162	23.62	II	133	88	Segmentectomy	100	paravertebral	yes	yes	yes	yes	yes	yes	no	no	no	no	no	yes		Butorphanol Group	124	25	23	2000	40	4 = calm and follows commands	3=deeper sleep and more agile response	0	1-3	1-3	1-3	no	no
10	Zibo Central Hospital	10038	Butorphanol Group	Successfully group	01586368	64	Female	70	165	25.71	II	121	69	Segmentectomy	59	paravertebral	yes	yes	yes	yes	yes	yes	no	no	no	no	no	yes		Butorphanol Group	140	28	15	1000	30	4 = calm and follows commands	3=deeper sleep and more agile response	1-3	1-3	1-3	1-3	no	no
10	Zibo Central Hospital	10039	Control Group	Successfully group	01586233	49	male	61	168	21.61	II	104	71	Segmentectomy	132	paravertebral	yes	yes	yes	yes	yes	yes	no	no	no	no	no	yes		Control Group	124	24	22	1590	50	5 = anxious or physically agitated but calms to verbal instructions	4=lighter sleep, faster awakening time	1-3	4-6	4-6	4-6	yes	no
11	Binzhou People’s Hospital	11001	Butorphanol Group	Successfully group	00691240	65	male	73	178	23.04	III	161	89	Lobectomy	109	paravertebral	yes	yes	yes	yes	yes	yes	no	no	no	no	no	yes		Butorphanol Group	110	30	30	3650	10	4 = calm and follows commands	4=lighter sleep, faster awakening time	1-3	0	1-3	1-3	no	no
11	Binzhou People’s Hospital	11002	Control Group	Successfully group	00688868	60	Female	52	150	23.11	III	165	83	Segmentectomy	119	paravertebral	yes	yes	yes	yes	yes	yes	no	no	no	no	no	yes		Control Group	100	20	28	2500	15	5 = anxious or physically agitated but calms to verbal instructions	3=deeper sleep and more agile response	1-3	0	1-3	1-3	no	no
11	Binzhou People’s Hospital	11003	Control Group	Successfully group	00689180	65	Female	70	163	26.35	II	156	74	Lobectomy	260	intercostal	yes	yes	yes	yes	yes	yes	no	no	no	no	no	yes		Control Group	140	28	39	5600	20	4 = calm and follows commands	3=deeper sleep and more agile response	0	0	1-3	1-3	no	no
11	Binzhou People’s Hospital	11004	Control Group	Successfully group	00697555	57	Female	60	158	24.03	II	137	72	Lobectomy	100	paravertebral	yes	yes	yes	yes	yes	yes	no	no	no	no	no	yes		Control Group	90	20	20	1500	15	4 = calm and follows commands	3=deeper sleep and more agile response	1-3	4-6	1-3	4-6	no	no
11	Binzhou People’s Hospital	11005	Control Group	Successfully group	00698159	50	male	78	178	24.62	II	130	70	Lobectomy	67	paravertebral	yes	yes	yes	yes	yes	yes	no	no	no	no	no	yes		Control Group	100	30	20	2600	15	6 = requires restraint and frequent verbal reminding of limits	3=deeper sleep and more agile response	1-3	1-3	1-3	1-3	no	no
11	Binzhou People’s Hospital	11006	Control Group	Failed to group	00572270	55	Female	58.5	161	22.57	II	140	87	thoracotomy			yes	yes	yes	yes	yes	yes	no	no	no	no	no	no	conversion to thoracotomy	Control Group
11	Binzhou People’s Hospital	11007	Butorphanol Group	Failed to group	00698459	50	Female	65	160	25.39	II	130	70	thoracotomy			yes	yes	yes	yes	yes	yes	no	no	no	no	no	no	conversion to thoracotomy	Butorphanol Group
11	Binzhou People’s Hospital	11008	Control Group	Successfully group	00694862	58	Female	59	160	23.05	III	157	72	Segmentectomy	124	paravertebral	yes	yes	yes	yes	yes	yes	no	no	no	no	no	yes		Control Group	90	20	30	3540	20	4 = calm and follows commands	3=deeper sleep and more agile response	1-3	1-3	0	1-3	no	no
11	Binzhou People’s Hospital	11009	Butorphanol Group	Successfully group	00715789	64	Female	60	160	23.44	III	169	81	Segmentectomy	185	paravertebral	yes	yes	yes	yes	yes	yes	no	no	no	no	no	yes		Butorphanol Group	90	24	24	5550	30	4 = calm and follows commands	4=lighter sleep, faster awakening time	1-3	1-3	0	1-3	no	no
11	Binzhou People’s Hospital	11010	Butorphanol Group	Successfully group	00716430	43	male	78	176	25.18	II	170	70	Segmentectomy	140	paravertebral	yes	yes	yes	yes	yes	yes	no	no	no	no	no	yes		Butorphanol Group	120	30	31	3276	20	4 = calm and follows commands	3=deeper sleep and more agile response	1-3	1-3	0	1-3	no	no
11	Binzhou People’s Hospital	11011	Control Group	Successfully group	00438313	64	Female	60	158	24.03	III	181	90	Lobectomy	298	paravertebral	yes	yes	yes	yes	yes	yes	no	no	no	no	no	yes		Control Group	120	25	32	5400	40	5 = anxious or physically agitated but calms to verbal instructions	3=deeper sleep and more agile response	1-3	1-3	4-6	4-6	yes	no
11	Binzhou People’s Hospital	11012	Control Group	Successfully group	00715988	54	Female	55	163	20.70	II	145	76	Segmentectomy	120	intercostal	yes	yes	yes	yes	yes	yes	no	no	no	no	no	yes		Control Group	110	20	21	3300	20	5 = anxious or physically agitated but calms to verbal instructions	3=deeper sleep and more agile response	1-3	1-3	4-6	1-3	no	no
11	Binzhou People’s Hospital	11013	Butorphanol Group	Successfully group	00600940	63	Female	60	160	23.44	II	146	78	Segmentectomy	100	paravertebral	yes	yes	yes	yes	yes	yes	no	no	no	no	no	yes		Butorphanol Group	120	25	17	3000	20	4 = calm and follows commands	4=lighter sleep, faster awakening time	1-3	1-3	4-6	1-3	no	no
11	Binzhou People’s Hospital	11014	Butorphanol Group	Successfully group	00716372	41	male	77	175	25.14	II	125	70	Lobectomy	320	paravertebral	yes	yes	yes	yes	yes	yes	no	no	no	no	no	yes		Butorphanol Group	150	30	40	6930	40	4 = calm and follows commands	3=deeper sleep and more agile response	1-3	1-3	1-3	1-3	no	no
11	Binzhou People’s Hospital	11015	Butorphanol Group	Successfully group	00717848	57	Female	55	156	22.60	III	160	97	Lobectomy	298	paravertebral	yes	yes	yes	yes	yes	yes	no	no	no	no	no	yes		Butorphanol Group	110	20	32	4950	40	5 = anxious or physically agitated but calms to verbal instructions	3=deeper sleep and more agile response	1-3	1-3	1-3	1-3	no	no
11	Binzhou People’s Hospital	11016	Butorphanol Group	Successfully group	00717989	48	Female	52	160	20.31	II	138	70	Segmentectomy	154	paravertebral	yes	yes	yes	yes	yes	yes	no	no	no	no	no	yes		Butorphanol Group	100	20	20	2496	20	5 = anxious or physically agitated but calms to verbal instructions	3=deeper sleep and more agile response	0	1-3	1-3	1-3	no	no
11	Binzhou People’s Hospital	11017	Butorphanol Group	Successfully group	00718074	57	Female	51	160	19.92	II	120	64	Segmentectomy	184	paravertebral	yes	yes	yes	yes	yes	yes	no	no	no	no	no	yes		Butorphanol Group	100	20	24	2754	30	5 = anxious or physically agitated but calms to verbal instructions	3=deeper sleep and more agile response	0	1-3	1-3	1-3	no	no
11	Binzhou People’s Hospital	11018	Control Group	Successfully group	00279329	52	Female	65	165	23.88	II	132	72	Segmentectomy	114	paravertebral	yes	yes	yes	yes	yes	yes	no	no	no	no	no	yes		Control Group	130	26	24	3120	20	5 = anxious or physically agitated but calms to verbal instructions	3=deeper sleep and more agile response	1-3	1-3	4-6	4-6	yes	no
11	Binzhou People’s Hospital	11019	Control Group	Successfully group	00696981	56	male	54	168	19.13	II	160	85	Lobectomy	273	paravertebral	yes	yes	yes	yes	yes	yes	no	no	no	no	no	yes		Control Group	110	25	32	4374	40	6 = requires restraint and frequent verbal reminding of limits	4=lighter sleep, faster awakening time	1-3	1-3	4-6	4-6	yes	no
11	Binzhou People’s Hospital	11020	Control Group	Successfully group	00697200	58	Female	54	155	22.48	III	151	75	Segmentectomy	165	paravertebral	yes	yes	yes	yes	yes	yes	no	no	no	no	no	yes		Control Group	100	22	22	3240	30	5 = anxious or physically agitated but calms to verbal instructions	3=deeper sleep and more agile response	1-3	1-3	4-6	4-6	yes	no
11	Binzhou People’s Hospital	11021	Control Group	Successfully group	00697417	57	male	85	175	27.76	III	130	75	Lobectomy	178	paravertebral	yes	yes	yes	yes	yes	yes	no	no	no	no	no	yes		Control Group	150	35	32	4590	30	5 = anxious or physically agitated but calms to verbal instructions	3=deeper sleep and more agile response	0	1-3	4-6	4-6	yes	no
11	Binzhou People’s Hospital	11022	Butorphanol Group	Successfully group	00298415	50	male	90	175	29.39	III	122	64	Segmentectomy	115	paravertebral	yes	yes	yes	yes	yes	yes	no	no	no	no	no	yes		Butorphanol Group	150	35	28	3240	30	4 = calm and follows commands	3=deeper sleep and more agile response	0	1-3	1-3	1-3	no	no
11	Binzhou People’s Hospital	11023	Butorphanol Group	Successfully group	00703202	52	Female	66	170	22.84	II	135	76	Segmentectomy	111	paravertebral	yes	yes	yes	yes	yes	yes	no	no	no	no	no	yes		Butorphanol Group	120	24	23	2178	20	4 = calm and follows commands	3=deeper sleep and more agile response	1-3	1-3	1-3	1-3	no	no
11	Binzhou People’s Hospital	11024	Control Group	Successfully group	00700044	49	male	80	170	27.68	II	151	101	Lobectomy	170	paravertebral	yes	yes	yes	yes	yes	yes	no	no	no	no	no	yes		Control Group	150	25	36	5520	40	6 = requires restraint and frequent verbal reminding of limits	3=deeper sleep and more agile response	1-3	1-3	4-6	4-6	yes	no
11	Binzhou People’s Hospital	11025	Butorphanol Group	Successfully group	00701834	51	Female	75	169	26.26	III	153	96	Segmentectomy	96	paravertebral	yes	yes	yes	yes	yes	yes	no	no	no	no	no	yes		Butorphanol Group	150	30	25	2250	20	4 = calm and follows commands	5=sound sleep, slow response	0	1-3	1-3	1-3	no	no
11	Binzhou People’s Hospital	11026	Butorphanol Group	Successfully group	00659302	63	male	70	180	21.60	III	110	69	Segmentectomy	100	paravertebral	yes	yes	yes	yes	yes	yes	no	no	no	no	no	yes		Butorphanol Group	140	280	25	2100	20	4 = calm and follows commands	3=deeper sleep and more agile response	0	0	1-3	1-3	no	no
11	Binzhou People’s Hospital	11027	Control Group	Successfully group	00626318	51	male	85	175	27.76	III	133	91	Segmentectomy	81	paravertebral	yes	yes	yes	yes	yes	yes	no	no	no	no	no	yes		Control Group	160	30	28	2295	20	5 = anxious or physically agitated but calms to verbal instructions	3=deeper sleep and more agile response	1-3	1-3	4-6	4-6	yes	no
11	Binzhou People’s Hospital	11028	Butorphanol Group	Successfully group	00675050	65	Female	51	155	21.23	II	142	79	Segmentectomy	68	paravertebral	yes	yes	yes	yes	yes	yes	no	no	no	no	no	yes		Butorphanol Group	100	20	17	1224	15	4 = calm and follows commands	3=deeper sleep and more agile response	0	1-3	1-3	1-3	no	no
11	Binzhou People’s Hospital	11029	Butorphanol Group	Successfully group	00702532	60	Female	55	160	21.48	II	119	73	Segmentectomy	144	paravertebral	yes	yes	yes	yes	yes	yes	no	no	no	no	no	yes		Butorphanol Group	110	22	27	2475	25	4 = calm and follows commands	3=deeper sleep and more agile response	0	0	1-3	1-3	no	no
11	Binzhou People’s Hospital	11030	Butorphanol Group	Successfully group	00700699	41	male	85	178	26.83	II	118	64	Lobectomy	130	paravertebral	yes	yes	yes	yes	yes	yes	no	no	no	no	no	yes		Butorphanol Group	160	34	27	3315	20	4 = calm and follows commands	3=deeper sleep and more agile response	0	0	1-3	1-3	no	no
12	Tianjin First Central Hospital	12001	Control Group	Successfully group	641749	26	male	60	170	20.76	II	108	68	Segmentectomy	65	paravertebral	yes	yes	yes	yes	yes	yes	no	no	no	no	no	yes		Control Group	120	30	105	1440	10	4 = calm and follows commands	3=deeper sleep and more agile response	0	1-3	1-3	1-3	no	no
12	Tianjin First Central Hospital	12002	Butorphanol Group	Successfully group	642848	56	Female	59	153	25.2	I	151	78	Segmentectomy	1440	paravertebral	yes	yes	yes	yes	yes	yes	no	no	no	no	no	yes		Butorphanol Group	90	25	17	1200	10	4 = calm and follows commands	4=lighter sleep, faster awakening time	1-3	0	1-3	1-3	no	no
12	Tianjin First Central Hospital	12003	Control Group	Successfully group	643289	63	Female	50	160	19.53	II	119	81	Lobectomy	135	paravertebral	yes	yes	yes	yes	yes	yes	no	no	no	no	no	yes		Control Group	120	20	25	1200	15	4 = calm and follows commands	3=deeper sleep and more agile response	0	1-3	4-6	4-6	no	no
12	Tianjin First Central Hospital	12004	Butorphanol Group	Successfully group	643482	44	Female	58	156	23.83	I	123	69	Lobectomy	230	paravertebral	yes	yes	yes	yes	yes	yes	no	no	no	no	no	yes		Butorphanol Group	90	25	32	2668	15	4 = calm and follows commands	3=deeper sleep and more agile response	1-3	0	1-3	1-3	no	no
12	Tianjin First Central Hospital	12005	Control Group	Successfully group	643945	43	Female	54	168	19.13	I	119	87	Segmentectomy	85	paravertebral	yes	yes	yes	yes	yes	yes	no	no	no	no	no	yes		Control Group	80	50	22	972	15	2 = arousal to physical stimuli but non-communicative	3=deeper sleep and more agile response	0	0	0	0	no	no
12	Tianjin First Central Hospital	12006	Butorphanol Group	Failed to group	644523	31	Female	49	158	19.63	I	131	84	thoracotomy			yes	yes	yes	yes	yes	yes	no	no	no	no	no	no	conversion to thoracotomy	Butorphanol Group
12	Tianjin First Central Hospital	12007	Control Group	Successfully group	657045	27	male	80	176	25.83	I	120	80	Segmentectomy	110	paravertebral	yes	yes	yes	yes	yes	yes	no	no	no	no	no	yes		Control Group	160	32	36	3100	15	5 = anxious or physically agitated but calms to verbal instructions	3=deeper sleep and more agile response	1-3	1-3	4-6	4-6	no	no
12	Tianjin First Central Hospital	12008	Butorphanol Group	Successfully group	657062	56	Female	65	159	25.71	II	129	86	Segmentectomy	246	paravertebral	yes	yes	yes	yes	yes	yes	no	no	no	no	no	yes		Butorphanol Group	130	26	28	4500	30	4 = calm and follows commands	3=deeper sleep and more agile response	0	0	0	0	no	no
12	Tianjin First Central Hospital	12009	Butorphanol Group	Successfully group	165333	54	male	70	175	22.86	I	120	79	Segmentectomy	215	paravertebral	yes	yes	yes	yes	yes	yes	no	no	no	no	no	yes		Butorphanol Group	100	30	30	3780	40	3 = difficult to arouse but awakens to verbal stimuli or gentle shaking	3=deeper sleep and more agile response	0	0	0	0	no	no
12	Tianjin First Central Hospital	12010	Butorphanol Group	Successfully group	643944	48	Female	65	160	25.39	II	121	69	Segmentectomy	270	paravertebral	yes	yes	yes	yes	yes	yes	no	no	no	no	no	yes		Butorphanol Group	138	25	27	6825	45	4 = calm and follows commands	3=deeper sleep and more agile response	0	0	0	1-3	no	no
12	Tianjin First Central Hospital	12011	Control Group	Successfully group	645236	61	Female	50	165	18.37	II	129	71	Segmentectomy	201	paravertebral	yes	yes	yes	yes	yes	yes	no	no	no	no	no	yes		Control Group	100	20	20	2610	35	5 = anxious or physically agitated but calms to verbal instructions	4=lighter sleep, faster awakening time	1-3	1-3	4-6	4-6	no	no
12	Tianjin First Central Hospital	12012	Control Group	Successfully group	645848	57	male	75	172	25.35	II	154	92	Segmentectomy	65	paravertebral	yes	yes	yes	yes	yes	yes	no	no	no	no	no	yes		Control Group	112.5	30	23	1875	20	5 = anxious or physically agitated but calms to verbal instructions	3=deeper sleep and more agile response	1-3	1-3	4-6	4-6	no	no
12	Tianjin First Central Hospital	12013	Butorphanol Group	Successfully group	636607	33	male	83	182	25.06	I	145	95	Segmentectomy	75	paravertebral	yes	yes	yes	yes	yes	yes	no	no	no	no	no	yes		Butorphanol Group	160	33	24.5	5602	16	4 = calm and follows commands	3=deeper sleep and more agile response	0	1-3	1-3	1-3	no	no
12	Tianjin First Central Hospital	12014	Control Group	Successfully group	646536	47	Female	55	160	21.48	I	125	82	Segmentectomy	33	paravertebral	yes	yes	yes	yes	yes	yes	no	no	no	no	no	yes		Control Group	110	22	17	4125	16	5 = anxious or physically agitated but calms to verbal instructions	3=deeper sleep and more agile response	1-3	1-3	4-6	4-6	no	no
12	Tianjin First Central Hospital	12015	Butorphanol Group	Successfully group	647662	57	male	78	175	25.47	II	118	81	Segmentectomy	105	paravertebral	yes	yes	yes	yes	yes	yes	no	no	no	no	no	yes		Butorphanol Group	156	30	31.2	2262	20	4 = calm and follows commands	3=deeper sleep and more agile response	1-3	1-3	1-3	1-3	no	no
12	Tianjin First Central Hospital	12016	Control Group	Successfully group	647532	65	Female	60	160	23.44	II	139	82	Segmentectomy	215	paravertebral	yes	yes	yes	yes	yes	yes	no	no	no	no	no	yes		Control Group	120	24	21	2940	40	6 = requires restraint and frequent verbal reminding of limits	3=deeper sleep and more agile response	1-3	1-3	1-3	1-3	no	no
12	Tianjin First Central Hospital	12017	Control Group	Successfully group	647584	65	male	59	170	20.42	II	147	91	Segmentectomy	65	paravertebral	yes	yes	yes	yes	yes	yes	no	no	no	no	no	yes		Control Group	118	0.4	20.8	3240	30	4 = calm and follows commands	3=deeper sleep and more agile response	1-3	1-3	4-6	4-6	no	no
12	Tianjin First Central Hospital	12018	Control Group	Successfully group	640283	52	male	84	176	27.12	II	131	100	Segmentectomy	114	paravertebral	yes	yes	yes	yes	yes	yes	no	no	no	no	no	yes		Control Group	165	35	32.5	4704	20	5 = anxious or physically agitated but calms to verbal instructions	4=lighter sleep, faster awakening time	0	1-3	4-6	4-6	no	no
12	Tianjin First Central Hospital	12019	Butorphanol Group	Successfully group	649432	65	Female	55	156	22.6	II	155	84	Segmentectomy	270	paravertebral	yes	yes	yes	yes	yes	yes	no	no	no	no	no	yes		Butorphanol Group	85	25	22	3630	45	3 = difficult to arouse but awakens to verbal stimuli or gentle shaking	3=deeper sleep and more agile response	0	0	1-3	1-3	no	no
12	Tianjin First Central Hospital	12020	Butorphanol Group	Successfully group	649317	57	Female	55	162	20.96	II	144	91	Segmentectomy	277	paravertebral	yes	yes	yes	yes	yes	yes	no	no	no	no	no	yes		Butorphanol Group	110	25	32	3275	50	4 = calm and follows commands	3=deeper sleep and more agile response	0	1-3	1-3	1-3	no	no
12	Tianjin First Central Hospital	12021	Control Group	Successfully group	650332	65	Female	59	162	22.48	II	131	78	Lobectomy	250	paravertebral	yes	yes	yes	yes	yes	yes	no	no	no	no	no	yes		Control Group	118	23.6	23.6	3658	35	5 = anxious or physically agitated but calms to verbal instructions	3=deeper sleep and more agile response	1-3	1-3	4-6	1-3	no	no
12	Tianjin First Central Hospital	12022	Control Group	Successfully group	649694	56	Female	64	161	24.69	II	154	101	Lobectomy	240	paravertebral	yes	yes	yes	yes	yes	yes	no	no	no	no	no	yes		Control Group	96	25.6	25.6	3684	45	4 = calm and follows commands	3=deeper sleep and more agile response	1-3	1-3	1-3	4-6	no	no
12	Tianjin First Central Hospital	12023	Butorphanol Group	Successfully group	651295	58	male	65	170	22.49	II	116	80	Segmentectomy	147	paravertebral	yes	yes	yes	yes	yes	yes	no	no	no	no	no	yes		Butorphanol Group	100	26	26	2405	20	1 = minimal or no response to noxious stimuli	4=lighter sleep, faster awakening time	0	0	1-3	0	no	no
12	Tianjin First Central Hospital	12024	Control Group	Successfully group	651946	60	male	78	165	28.65	II	151	101	Segmentectomy	185	paravertebral	yes	yes	yes	yes	yes	yes	no	no	no	no	no	yes		Control Group	100	30	28	3666	35	5 = anxious or physically agitated but calms to verbal instructions	3=deeper sleep and more agile response	1-3	1-3	4-6	1-3	no	no
12	Tianjin First Central Hospital	12025	Control Group	Successfully group	653532	38	Female	60	160	23.44	II	117	83	Segmentectomy	240	paravertebral	yes	yes	yes	yes	yes	yes	no	no	no	no	no	yes		Control Group	90	25	21	2204	30	5 = anxious or physically agitated but calms to verbal instructions	3=deeper sleep and more agile response	1-3	1-3	4-6	4-6	no	no
12	Tianjin First Central Hospital	12026	Butorphanol Group	Successfully group	653507	63	Female	60	160	23.44	II	163	90	Segmentectomy	135	paravertebral	yes	yes	yes	yes	yes	yes	no	no	no	no	no	yes		Butorphanol Group	84	22.4	11.25	1960	27	4 = calm and follows commands	4=lighter sleep, faster awakening time	0	0	1-3	0	no	no
12	Tianjin First Central Hospital	12027	Control Group	Successfully group	654137	36	Female	53	155	22.06	II	135	90	Segmentectomy	80	paravertebral	yes	yes	yes	yes	yes	yes	no	no	no	no	no	yes		Control Group	80	20	9	1431	20	5 = anxious or physically agitated but calms to verbal instructions	3=deeper sleep and more agile response	1-3	1-3	4-6	4-6	no	no
12	Tianjin First Central Hospital	12028	Butorphanol Group	Successfully group	654714	57	male	70	177	22.34	II	126	84	Segmentectomy	220	paravertebral	yes	yes	yes	yes	yes	yes	no	no	no	no	no	yes		Butorphanol Group	120	30	28	3780	45	4 = calm and follows commands	3=deeper sleep and more agile response	1-3	1-3	1-3	1-3	no	no
12	Tianjin First Central Hospital	12029	Control Group	Failed to group	655532	49	Female	63	162	24.01	II	116	83	thoracotomy			yes	yes	yes	yes	yes	yes	no	no	no	no	no	no	conversion to thoracotomy	Control Group
12	Tianjin First Central Hospital	12030	Control Group	Successfully group	652233	61	male	72.5	184	21.41	II	139	99	Segmentectomy	350	paravertebral	yes	yes	yes	yes	yes	yes	no	no	no	no	no	yes		Control Group	100	30	38	5510	60	4 = calm and follows commands	3=deeper sleep and more agile response	1-3	1-3	1-3	1-3	no	no
12	Tianjin First Central Hospital	12031	Butorphanol Group	Successfully group	513680	54	male	55	163	20.7	II	134	75	Segmentectomy	200	paravertebral	yes	yes	yes	yes	yes	yes	no	no	no	no	no	yes		Butorphanol Group	100	20	9.05	2530	35	4 = calm and follows commands	3=deeper sleep and more agile response	0	1-3	1-3	1-3	no	no
12	Tianjin First Central Hospital	12032	Control Group	Successfully group	656579	60	Female	72	168	25.51	II	174	89	Segmentectomy	235	paravertebral	yes	yes	yes	yes	yes	yes	no	no	no	no	no	yes		Control Group	100	30	34	4896	50	5 = anxious or physically agitated but calms to verbal instructions	4=lighter sleep, faster awakening time	1-3	1-3	4-6	4-6	no	no
12	Tianjin First Central Hospital	12033	Butorphanol Group	Successfully group	657994	58	male	77	176	24.86	II	165	93	Segmentectomy	205	paravertebral	yes	yes	yes	yes	yes	yes	no	no	no	no	no	yes		Butorphanol Group	110	30	31	4158	40	4 = calm and follows commands	3=deeper sleep and more agile response	0	1-3	1-3	1-3	no	no
12	Tianjin First Central Hospital	12034	Control Group	Successfully group	658593	53	male	70	170	24.22	II	150	100	Segmentectomy	180	paravertebral	yes	yes	yes	yes	yes	yes	no	no	no	no	no	yes		Control Group	110	30	24.5	3000	30	4 = calm and follows commands	3=deeper sleep and more agile response	1-3	1-3	4-6	1-3	no	no
12	Tianjin First Central Hospital	12035	Butorphanol Group	Successfully group	660426	57	Female	85	170	29.41	II	147	72	Segmentectomy	259	paravertebral	yes	yes	yes	yes	yes	yes	no	no	no	no	no	yes		Butorphanol Group	120	35	29	3060	35	4 = calm and follows commands	3=deeper sleep and more agile response	0	0	1-3	1-3	no	no
13	Linyi People’s Hospital	13001	Butorphanol Group	Successfully group	8000413666	54	Female	60	163	22.58	II	160	85	Lobectomy	150	paravertebral	yes	yes	yes	yes	yes	yes	no	no	no	no	no	yes		Butorphanol Group	150	30	12	1.5	54	3 = difficult to arouse but awakens to verbal stimuli or gentle shaking	4=lighter sleep, faster awakening time	0	0	1-3	1-3	no	no
13	Linyi People’s Hospital	13002	Butorphanol Group	Successfully group	8000563177	64	Female	62	160	24.22	II	130	80	Segmentectomy	80	paravertebral	yes	yes	yes	yes	yes	yes	no	no	no	no	no	yes		Butorphanol Group	120	24	11	1000	15	4 = calm and follows commands	3=deeper sleep and more agile response	0	0	0	1-3	no	no
13	Linyi People’s Hospital	13003	Butorphanol Group	Successfully group	8000563764	62	Female	62	155	25.81	II	122	78	Segmentectomy	80	paravertebral	yes	yes	yes	yes	yes	yes	no	no	no	no	no	yes		Butorphanol Group	120	25	10	1000	15	4 = calm and follows commands	3=deeper sleep and more agile response	0	0	1-3	1-3	no	no
13	Linyi People’s Hospital	13004	Butorphanol Group	Successfully group	8000442051	60	Female	60	155	24.97	II	130	83	Lobectomy	105	paravertebral	yes	yes	yes	yes	yes	yes	no	no	no	no	no	yes		Butorphanol Group	120	25	13	1000	20	4 = calm and follows commands	3=deeper sleep and more agile response	1-3	1-3	1-3	1-3	no	no
13	Linyi People’s Hospital	13005	Butorphanol Group	Successfully group	8000564190	59	Female	65	158	26.04	II	132	85	Segmentectomy	90	paravertebral	yes	yes	yes	yes	yes	yes	no	no	no	no	no	yes		Butorphanol Group	100	25	15	1000	20	4 = calm and follows commands	3=deeper sleep and more agile response	0	1-3	0	0	no	no
13	Linyi People’s Hospital	13006	Butorphanol Group	Successfully group	8000564303	59	Female	50	155	20.81	II	130	83	Lobectomy	105	paravertebral	yes	yes	yes	yes	yes	yes	no	no	no	no	no	yes		Butorphanol Group	100	20	10	500	25.2	4 = calm and follows commands	3=deeper sleep and more agile response	0	0	0	1-3	no	no
13	Linyi People’s Hospital	13007	Butorphanol Group	Successfully group	8000564398	43	Female	55	156	22.60	II	130	83	Segmentectomy	110	paravertebral	yes	yes	yes	yes	yes	yes	no	no	no	no	no	yes		Butorphanol Group	110	22	11	250	10	4 = calm and follows commands	3=deeper sleep and more agile response	0	0	0	0	no	no
13	Linyi People’s Hospital	13008	Butorphanol Group	Successfully group	8000564827	41	male	68	173	22.72	II	114	70	Lobectomy	140	paravertebral	yes	yes	yes	yes	yes	yes	no	no	no	no	no	yes		Butorphanol Group	120	25	12	500	15	4 = calm and follows commands	3=deeper sleep and more agile response	0	1-3	0	0	no	no
13	Linyi People’s Hospital	13009	Control Group	Successfully group	8000565458	62	male	74	165	27.18	II	150	90	Lobectomy	90	paravertebral	yes	yes	yes	yes	yes	yes	no	no	no	no	no	yes		Control Group	120	30	10	915	21.6	5 = anxious or physically agitated but calms to verbal instructions	3=deeper sleep and more agile response	1-3	1-3	4-6	1-3	no	no
13	Linyi People’s Hospital	13010	Control Group	Successfully group	8000535907	36	Female	63	160	24.61	II	130	83	Segmentectomy	40	paravertebral	yes	yes	yes	yes	yes	yes	no	no	no	no	no	yes		Control Group	100	30	10	500	3.6	4 = calm and follows commands	3=deeper sleep and more agile response	1-3	1-3	1-3	1-3	no	no
13	Linyi People’s Hospital	13011	Butorphanol Group	Successfully group	8000565781	61	Female	64	158	25.64	II	104	67	Segmentectomy	60	paravertebral	yes	yes	yes	yes	yes	yes	no	no	no	no	no	yes		Butorphanol Group	120	25	10	500	14.4	4 = calm and follows commands	3=deeper sleep and more agile response	0	0	0	0	no	no
13	Linyi People’s Hospital	13012	Control Group	Successfully group	8000566294	52	Female	68	163	25.59	II	130	80	Segmentectomy	100	paravertebral	yes	yes	yes	yes	yes	yes	no	no	no	no	no	yes		Control Group	150	30	10	850	24	4 = calm and follows commands	3=deeper sleep and more agile response	1-3	1-3	1-3	1-3	no	no
13	Linyi People’s Hospital	13013	Butorphanol Group	Successfully group	8000566057	39	Female	50	155	20.81	II	110	65	Segmentectomy	30	paravertebral	yes	yes	yes	yes	yes	yes	no	no	no	no	no	yes		Butorphanol Group	100	20	9	500	6	4 = calm and follows commands	4=lighter sleep, faster awakening time	0	0	0	0	no	no
13	Linyi People’s Hospital	13014	Control Group	Successfully group	8000565725	57	Female	60	155	24.97	II	143	77	Segmentectomy	60	paravertebral	yes	yes	yes	yes	yes	yes	no	no	no	no	no	yes		Control Group	120	24	9	700	14.4	4 = calm and follows commands	3=deeper sleep and more agile response	0	4-6	0	0	no	no
13	Linyi People’s Hospital	13015	Butorphanol Group	Successfully group	8000567446	51	Female	50	155	20.81	II	142	82	Lobectomy	85	paravertebral	yes	yes	yes	yes	yes	yes	no	no	no	no	no	yes		Butorphanol Group	100	20	10	700	20.4	4 = calm and follows commands	3=deeper sleep and more agile response	0	1-3	0	0	no	no
13	Linyi People’s Hospital	13016	Control Group	Successfully group	8000566412	58	male	70	170	24.22	II	140	90	Segmentectomy	70	paravertebral	yes	yes	yes	yes	yes	yes	no	no	no	no	no	yes		Control Group	150	30	14	700	14	4 = calm and follows commands	3=deeper sleep and more agile response	0	4-6	0	0	no	no
13	Linyi People’s Hospital	13017	Butorphanol Group	Successfully group	8000567314	53	Female	57	165	20.94	II	132	78	Segmentectomy	65	paravertebral	yes	yes	yes	yes	yes	yes	no	no	no	no	no	yes		Butorphanol Group	100	23	10	700	14.4	4 = calm and follows commands	3=deeper sleep and more agile response	0	1-3	0	0	no	no
13	Linyi People’s Hospital	13018	Butorphanol Group	Successfully group	8000557659	60	Female	60	160	23.44	II	135	59	Segmentectomy	100	paravertebral	yes	yes	yes	yes	yes	yes	no	no	no	no	no	yes		Butorphanol Group	120	24	8	1000	25.2	4 = calm and follows commands	4=lighter sleep, faster awakening time	0	1-3	0	0	no	no
13	Linyi People’s Hospital	13019	Butorphanol Group	Successfully group	8000567025	32	Female	55	160	21.48	II	120	70	Segmentectomy	60	paravertebral	yes	yes	yes	yes	yes	yes	no	no	no	no	no	yes		Butorphanol Group	120	22	8	800	14	4 = calm and follows commands	3=deeper sleep and more agile response	0	1-3	0	0	no	no
13	Linyi People’s Hospital	13020	Butorphanol Group	Successfully group	8000567427	51	male	87	178	27.46	II	138	78	Segmentectomy	60	paravertebral	yes	yes	yes	yes	yes	yes	no	no	no	no	no	yes		Butorphanol Group	100	35	15	1000	14	4 = calm and follows commands	3=deeper sleep and more agile response	0	1-3	0	0	no	no
13	Linyi People’s Hospital	13021	Butorphanol Group	Successfully group	8000568966	63	Female	50	157	20.28	II	135	59	Segmentectomy	70	paravertebral	yes	yes	yes	yes	yes	yes	no	no	no	no	no	yes		Butorphanol Group	100	20	10	500	16.8	4 = calm and follows commands	3=deeper sleep and more agile response	1-3	1-3	1-3	1-3	no	no
13	Linyi People’s Hospital	13022	Butorphanol Group	Successfully group	8000569080	52	Female	55	155	22.89	II	130	80	Segmentectomy	55	paravertebral	yes	yes	yes	yes	yes	yes	no	no	no	no	no	yes		Butorphanol Group	100	20	10	500	9.6	4 = calm and follows commands	3=deeper sleep and more agile response	1-3	1-3	1-3	1-3	no	no
13	Linyi People’s Hospital	13023	Butorphanol Group	Successfully group	8000568856	52	male	65	167	23.31	II	150	91	Lobectomy	105	paravertebral	yes	yes	yes	yes	yes	yes	no	no	no	no	no	yes		Butorphanol Group	130	26	10	2000	19	4 = calm and follows commands	3=deeper sleep and more agile response	0	1-3	0	0	no	no
13	Linyi People’s Hospital	13024	Butorphanol Group	Successfully group	8000568489	54	male	70	183	20.90	II	130	83	Lobectomy	80	paravertebral	yes	yes	yes	yes	yes	yes	no	no	no	no	no	yes		Butorphanol Group	120	24	10	1000	16.8	4 = calm and follows commands	4=lighter sleep, faster awakening time	0	1-3	0	1-3	no	no
13	Linyi People’s Hospital	13025	Control Group	Successfully group	8000568863	64	Female	70	157	28.40	II	100	83	Lobectomy	90	paravertebral	yes	yes	yes	yes	yes	yes	no	no	no	no	no	yes		Control Group	140	30	12	1000	20	4 = calm and follows commands	3=deeper sleep and more agile response	1-3	1-3	1-3	4-6	no	no
13	Linyi People’s Hospital	13026	Control Group	Successfully group	8000569735	46	Female	75	167	26.89	II	117	78	Segmentectomy	40	paravertebral	yes	yes	yes	yes	yes	yes	no	no	no	no	no	yes		Control Group	150	30	15	500	10	4 = calm and follows commands	3=deeper sleep and more agile response	1-3	1-3	1-3	1-3	no	no
13	Linyi People’s Hospital	13027	Control Group	Successfully group	8000569920	64	male	85	170	29.41	II	147	95	Lobectomy	125	paravertebral	yes	yes	yes	yes	yes	yes	no	no	no	no	no	yes		Control Group	200	40	17	1000	30	4 = calm and follows commands	3=deeper sleep and more agile response	1-3	1-3	1-3	1-3	no	no
13	Linyi People’s Hospital	13028	Butorphanol Group	Successfully group	800057118	64	male	65	172	21.97	II	107	70	Segmentectomy	150	paravertebral	yes	yes	yes	yes	yes	yes	no	no	no	no	no	yes		Butorphanol Group	130	26	9	1500	34	4 = calm and follows commands	3=deeper sleep and more agile response	0	1-3	0	0	no	no
13	Linyi People’s Hospital	13029	Control Group	Successfully group	8000572903	63	Female	55	155	22.89	II	130	80	Segmentectomy	90	paravertebral	yes	yes	yes	yes	yes	yes	no	no	no	no	no	yes		Control Group	100	25	10	500	21.6	4 = calm and follows commands	3=deeper sleep and more agile response	1-3	1-3	1-3	1-3	no	no
13	Linyi People’s Hospital	13030	Butorphanol Group	Successfully group	80000572933	55	Female	65	155	27.06	II	120	83	Segmentectomy	70	paravertebral	yes	yes	yes	yes	yes	yes	no	no	no	no	no	yes		Butorphanol Group	150	30	13	100	15	4 = calm and follows commands	3=deeper sleep and more agile response	1-3	1-3	1-3	1-3	no	no
13	Linyi People’s Hospital	13031	Control Group	Successfully group	8000573571	49	Female	55	160	21.48	II	116	80	Segmentectomy	60	paravertebral	yes	yes	yes	yes	yes	yes	no	no	no	no	no	yes		Control Group	110	22	10	500	12	4 = calm and follows commands	3=deeper sleep and more agile response	1-3	1-3	0	0	no	yes
13	Linyi People’s Hospital	13032	Control Group	Successfully group	8000573352	61	Female	55	160	21.48	II	116	79	Segmentectomy	80	paravertebral	yes	yes	yes	yes	yes	yes	no	no	no	no	no	yes		Control Group	110	22	11	500	15	3 = difficult to arouse but awakens to verbal stimuli or gentle shaking	3=deeper sleep and more agile response	1-3	1-3	1-3	1-3	no	no
13	Linyi People’s Hospital	13033	Butorphanol Group	Successfully group	8000573234	59	Female	65	160	25.39	II	135	90	Segmentectomy	75	paravertebral	yes	yes	yes	yes	yes	yes	no	no	no	no	no	yes		Butorphanol Group	130	26	11	500	18	4 = calm and follows commands	3=deeper sleep and more agile response	0	1-3	0	0	no	no
13	Linyi People’s Hospital	13034	Butorphanol Group	Successfully group	8000573596	65	male	70	165	25.71	II	122	68	Segmentectomy	120	paravertebral	yes	yes	yes	yes	yes	yes	no	no	no	no	no	yes		Butorphanol Group	150	30	13	1000	27	4 = calm and follows commands	4=lighter sleep, faster awakening time	1-3	1-3	4-6	1-3	no	no
13	Linyi People’s Hospital	13035	Control Group	Successfully group	8000564010	58	male	58	170	20.07	II	124	78	Segmentectomy	80	paravertebral	yes	yes	yes	yes	yes	yes	no	no	no	no	no	yes		Control Group	120	30	15	500	20	4 = calm and follows commands	3=deeper sleep and more agile response	1-3	1-3	1-3	1-3	no	no
13	Linyi People’s Hospital	13036	Control Group	Successfully group	8000574639	51	Female	60	156	24.65	II	120	83	Segmentectomy	80	paravertebral	yes	yes	yes	yes	yes	yes	no	no	no	no	no	yes		Control Group	120	24	10	500	20	4 = calm and follows commands	3=deeper sleep and more agile response	1-3	0	1-3	1-3	no	no
13	Linyi People’s Hospital	13037	Butorphanol Group	Successfully group	8000574656	63	Female	65	158	26.04	II	111	70	Segmentectomy	145	paravertebral	yes	yes	yes	yes	yes	yes	no	no	no	no	no	yes		Butorphanol Group	150	27	13	1200	40	4 = calm and follows commands	4=lighter sleep, faster awakening time	0	1-3	1-3	1-3	no	no
13	Linyi People’s Hospital	13038	Control Group	Successfully group	8000574330	59	Female	70	157	28.40	II	117	79	Lobectomy	75	paravertebral	yes	yes	yes	yes	yes	yes	no	no	no	no	no	yes		Control Group	150	30	14	1000	15	4 = calm and follows commands	3=deeper sleep and more agile response	1-3	1-3	1-3	1-3	no	no
13	Linyi People’s Hospital	13039	Control Group	Successfully group	8000609695	44	Female	70	163	26.35	II	159	80	Segmentectomy	290	intercostal	yes	yes	yes	yes	yes	yes	no	no	no	no	no	yes		Control Group	140	28	20	2500	72	4 = calm and follows commands	3=deeper sleep and more agile response	0	1-3	1-3	1-3	no	yes
13	Linyi People’s Hospital	13040	Control Group	Successfully group	8000609401	65	Female	50	150	22.22	II	130	83	Segmentectomy	40	paravertebral	yes	yes	yes	yes	yes	yes	no	no	no	no	no	yes		Control Group	10	20	10	1000	15	4 = calm and follows commands	3=deeper sleep and more agile response	0	1-3	0	0	no	no
13	Linyi People’s Hospital	13041	Control Group	Successfully group	8000609335	60	Female	65	165	23.88	II	150	83	Segmentectomy	75	paravertebral	yes	yes	yes	yes	yes	yes	no	no	no	no	no	yes		Control Group	12	30	12	1000	21	4 = calm and follows commands	4=lighter sleep, faster awakening time	1-3	1-3	4-6	0	no	no
13	Linyi People’s Hospital	13042	Control Group	Successfully group	8000610568	37	Female	55	162	20.96	II	136	82	Segmentectomy	70	paravertebral	yes	yes	yes	yes	yes	yes	no	no	no	no	no	yes		Control Group	10	30	10	1000	16	4 = calm and follows commands	3=deeper sleep and more agile response	0	1-3	0	0	no	no
13	Linyi People’s Hospital	13043	Control Group	Successfully group	8000609842	55	Female	55	156	22.60	II	113	67	Segmentectomy	60	paravertebral	yes	yes	yes	yes	yes	yes	no	no	no	no	no	yes		Control Group	10	20	10	1000	15	4 = calm and follows commands	3=deeper sleep and more agile response	0	1-3	0	0	no	no
13	Linyi People’s Hospital	13044	Control Group	Successfully group	8000611209	37	Female	70	156	28.76	II	132	76	Segmentectomy	90	paravertebral	yes	yes	yes	yes	yes	yes	no	no	no	no	no	yes		Control Group	120	30	15	1000	20	4 = calm and follows commands	3=deeper sleep and more agile response	0	1-3	0	0	no	no
13	Linyi People’s Hospital	13045	Control Group	Successfully group	8000610907	61	Female	55	156	22.60	II	147	88	Segmentectomy	150	paravertebral	yes	yes	yes	yes	yes	yes	no	no	no	no	no	yes		Control Group	100	30	12	1000	38	4 = calm and follows commands	3=deeper sleep and more agile response	0	1-3	0	0	no	no
13	Linyi People’s Hospital	13046	Control Group	Successfully group	8000612469	54	Female	65	160	25.39	II	142	92	Segmentectomy	65	paravertebral	yes	yes	yes	yes	yes	yes	no	no	no	no	no	yes		Control Group	150	30	12	1000	15	4 = calm and follows commands	3=deeper sleep and more agile response	1-3	1-3	0	0	no	no
13	Linyi People’s Hospital	13047	Control Group	Successfully group	8000612767	58	Female	60	170	20.76	II	108	68	Lobectomy	110	paravertebral	yes	yes	yes	yes	yes	yes	no	no	no	no	no	yes		Control Group	150	30	12	1000	28	5 = anxious or physically agitated but calms to verbal instructions	3=deeper sleep and more agile response	1-3	1-3	4-6	4-6	no	no
13	Linyi People’s Hospital	13048	Control Group	Successfully group	8000613501	56	male	70	170	24.22	II	135	81	Lobectomy	120	paravertebral	yes	yes	yes	yes	yes	yes	no	no	no	no	no	yes		Control Group	150	30	12	1000	28	4 = calm and follows commands	3=deeper sleep and more agile response	1-3	1-3	1-3	1-3	no	no
14	Benxi Central Hospital	14001	Control Group	Successfully group	50245886	50	Female	58	160	27.43	II	110	79	Lobectomy	143	paravertebral	yes	yes	yes	yes	yes	yes	no	no	no	no	no	yes		Control Group	110	23	18	1740	21	5 = anxious or physically agitated but calms to verbal instructions	3=deeper sleep and more agile response	1-3	0	1-3	1-3	no	yes
14	Benxi Central Hospital	14002	Control Group	Successfully group	50246352	54	male	80	172	21.95	II	130	80	Segmentectomy	97	paravertebral	yes	yes	yes	yes	yes	yes	no	no	no	no	no	yes		Control Group	160	32	20	2160	32.4	4 = calm and follows commands	3=deeper sleep and more agile response	0	0	1-3	1-3	no	no
14	Benxi Central Hospital	14003	Control Group	Successfully group	50243024	52	male	62	163	23.03	II	124	92	Lobectomy	200	paravertebral	yes	yes	yes	yes	yes	yes	no	no	no	no	no	yes		Control Group	124	24.8	21.4	2480	43	3 = difficult to arouse but awakens to verbal stimuli or gentle shaking	3=deeper sleep and more agile response	1-3	0	1-3	1-3	no	yes
14	Benxi Central Hospital	14004	Butorphanol Group	Successfully group	50245143	44	male	76	173	27.76	II	120	80	Segmentectomy	87	paravertebral	yes	yes	yes	yes	yes	yes	no	no	no	no	no	yes		Butorphanol Group	152	30.4	15	2000	10	4 = calm and follows commands	3=deeper sleep and more agile response	0	0	1-3	1-3	no	no
14	Benxi Central Hospital	14005	Butorphanol Group	Successfully group	50242312	52	Female	74	164	27.51	II	136	75	Segmentectomy	130	paravertebral	yes	yes	yes	yes	yes	yes	no	no	no	no	no	yes		Butorphanol Group	148	29.6	22.8	2220	26.4	4 = calm and follows commands	3=deeper sleep and more agile response	0	0	1-3	1-3	no	no
14	Benxi Central Hospital	14006	Control Group	Successfully group	50229072	61	Female	80	160	22.66	II	130	90	Lobectomy	144	paravertebral	yes	yes	yes	yes	yes	yes	no	no	no	no	no	yes		Control Group	160	32	24	2240	31	5 = anxious or physically agitated but calms to verbal instructions	3=deeper sleep and more agile response	1-3	0	1-3	1-3	no	yes
14	Benxi Central Hospital	14007	Butorphanol Group	Successfully group	50168282	59	Female	61	159	22.46	II	128	88	Segmentectomy	33	paravertebral	yes	yes	yes	yes	yes	yes	no	no	no	no	no	yes		Butorphanol Group	122	24	12	1000	15	4 = calm and follows commands	4=lighter sleep, faster awakening time	0	1-3	1-3	1-3	no	no
14	Benxi Central Hospital	14008	Butorphanol Group	Successfully group	50243070	44	Female	49	156	20.13	II	114	81	Lobectomy	126	paravertebral	yes	yes	yes	yes	yes	yes	no	no	no	no	no	yes		Butorphanol Group	100	20	12.5	1800	26	6 = requires restraint and frequent verbal reminding of limits	3=deeper sleep and more agile response	0	1-3	1-3	1-3	no	no
14	Benxi Central Hospital	14009	Butorphanol Group	Successfully group	50067889	61	male	75	178	23.67	II	157	110	Lobectomy	88	paravertebral	yes	yes	yes	yes	yes	yes	no	no	no	no	no	yes		Butorphanol Group	150	30	18	2000	19.8	5 = anxious or physically agitated but calms to verbal instructions	3=deeper sleep and more agile response	0	1-3	1-3	1-3	no	no
14	Benxi Central Hospital	14010	Butorphanol Group	Successfully group	50244578	60	Female	65	163	24.46	II	111	65	Lobectomy	91	paravertebral	yes	yes	yes	yes	yes	yes	no	no	no	no	no	yes		Butorphanol Group	130	26	17	2500	36	4 = calm and follows commands	4=lighter sleep, faster awakening time	0	1-3	1-3	1-3	no	no
14	Benxi Central Hospital	14011	Control Group	Successfully group	50169287	44	Female	57	162	21.72	II	119	73	Lobectomy	55	paravertebral	yes	yes	yes	yes	yes	yes	no	no	no	no	no	yes		Control Group	114	22	16	1000	250	5 = anxious or physically agitated but calms to verbal instructions	3=deeper sleep and more agile response	1-3	0	1-3	0	no	no
14	Benxi Central Hospital	14012	Control Group	Successfully group	50248956	62	Female	45	158	18.03	II	119	78	Lobectomy	90	paravertebral	yes	yes	yes	yes	yes	yes	no	no	no	no	no	yes		Control Group	90	18	9	1620	21	4 = calm and follows commands	3=deeper sleep and more agile response	1-3	0	1-3	0	no	no
14	Benxi Central Hospital	14013	Control Group	Successfully group	50248795	59	Female	63	150	28.00	II	133	76	Lobectomy	159	paravertebral	yes	yes	yes	yes	yes	yes	no	no	no	no	no	yes		Control Group	126	25	19	2800	36	3 = difficult to arouse but awakens to verbal stimuli or gentle shaking	3=deeper sleep and more agile response	0	0	1-3	1-3	no	no
14	Benxi Central Hospital	14014	Control Group	Successfully group	50213593	51	male	83.5	174	27.58	II	124	82	Segmentectomy	76	paravertebral	yes	yes	yes	yes	yes	yes	no	no	no	no	no	yes		Control Group	160	33	16	1600	12	5 = anxious or physically agitated but calms to verbal instructions	3=deeper sleep and more agile response	1-3	1-3	1-3	1-3	no	yes
14	Benxi Central Hospital	14015	Butorphanol Group	Successfully group	50250199	60	male	52.5	169	18.38	II	164	94	Lobectomy	115	paravertebral	yes	yes	yes	yes	yes	yes	no	no	no	no	no	yes		Butorphanol Group	105	21	13	1900	28	4 = calm and follows commands	3=deeper sleep and more agile response	0	0	1-3	1-3	no	no
14	Benxi Central Hospital	14016	Butorphanol Group	Successfully group	50251477	58	male	70	171	23.94	II	146	92	Lobectomy	166	paravertebral	yes	yes	yes	yes	yes	yes	no	no	no	no	no	yes		Butorphanol Group	140	28	20	3.5	26	5 = anxious or physically agitated but calms to verbal instructions	3=deeper sleep and more agile response	1-3	0	4-6	1-3	no	no
14	Benxi Central Hospital	14017	Butorphanol Group	Successfully group	50260799	53	male	78.8	176	25.44	II	130	80	Lobectomy	72	paravertebral	yes	yes	yes	yes	yes	yes	no	no	no	no	no	yes		Butorphanol Group	160	30	20	2830	16.2	5 = anxious or physically agitated but calms to verbal instructions	4=lighter sleep, faster awakening time	0	0	1-3	1-3	no	no
14	Benxi Central Hospital	14018	Control Group	Successfully group	50260556	50	male	80	175	26.12	II	130	99	Lobectomy	136	paravertebral	yes	yes	yes	yes	yes	yes	no	no	no	no	no	yes		Control Group	160	30	24	4000	29	6 = requires restraint and frequent verbal reminding of limits	3=deeper sleep and more agile response	1-3	0	4-6	1-3	no	no
14	Benxi Central Hospital	14019	Butorphanol Group	Failed to group	50261123	55	Female	62	155	25.81	II	130	80	thoracotomy			yes	yes	yes	yes	yes	yes	no	no	no	no	no	no	conversion to thoracotomy	Butorphanol Group
14	Benxi Central Hospital	14020	Control Group	Successfully group	50261205	61	Female	60	160	23.44	II	127	67	Lobectomy	116	paravertebral	yes	yes	yes	yes	yes	yes	no	no	no	no	no	yes		Control Group	120	24	36	1000	20	4 = calm and follows commands	3=deeper sleep and more agile response	0	0	1-3	1-3	no	no
15	Binzhou Central Hospital	15001	Butorphanol Group	Successfully group	10321243	55	Female	60	162	22.86	II	118	72	Lobectomy	137	intercostal	yes	yes	yes	yes	yes	yes	no	no	no	no	no	yes		Butorphanol Group	100	25	18	2350	20	4 = calm and follows commands	3=deeper sleep and more agile response	0	1-3	1-3	1-3	no	no
15	Binzhou Central Hospital	15002	Butorphanol Group	Successfully group	10318641	50	Female	63	160	24.61	II	142	78	Segmentectomy	125	intercostal	yes	yes	yes	yes	yes	yes	no	no	no	no	no	yes		Butorphanol Group	120	25	16	1670	15	4 = calm and follows commands	4=lighter sleep, faster awakening time	0	1-3	1-3	4-6	no	no
15	Binzhou Central Hospital	15003	Control Group	Successfully group	10313156	56	Female	60	160	23.44	II	145	86	Segmentectomy	108	intercostal	yes	yes	yes	yes	yes	yes	no	no	no	no	no	yes		Control Group	120	25	16	1890	10	4 = calm and follows commands	3=deeper sleep and more agile response	1-3	1-3	1-3	1-3	no	no
15	Binzhou Central Hospital	15004	Control Group	Successfully group	10234963	63	Female	45	150	20	II	129	72	Segmentectomy	140	intercostal	yes	yes	yes	yes	yes	yes	no	no	no	no	no	yes		Control Group	90	18	16	1820	15	5 = anxious or physically agitated but calms to verbal instructions	3=deeper sleep and more agile response	1-3	1-3	1-3	1-3	no	no
15	Binzhou Central Hospital	15005	Butorphanol Group	Successfully group	10307754	56	male	80	165	29.38	II	133	92	Segmentectomy	97	intercostal	yes	yes	yes	yes	yes	yes	no	no	no	no	no	yes		Butorphanol Group	100	30	24	1898	18	4 = calm and follows commands	3=deeper sleep and more agile response	0	1-3	1-3	1-3	no	no
15	Binzhou Central Hospital	15006	Control Group	Successfully group	10317607	65	Female	70	160	27.34	II	139	85	Segmentectomy	170	intercostal	yes	yes	yes	yes	yes	yes	no	no	no	no	no	yes		Control Group	100	25	21	2600	25	4 = calm and follows commands	3=deeper sleep and more agile response	1-3	1-3	1-3	4-6	yes	no
15	Binzhou Central Hospital	15007	Butorphanol Group	Successfully group	10316542	60	Female	68	155	28.3	II	136	91	Lobectomy	159	intercostal	yes	yes	yes	yes	yes	yes	no	no	no	no	no	yes		Butorphanol Group	100	20	19	2600	20	4 = calm and follows commands	3=deeper sleep and more agile response	0	1-3	1-3	1-3	no	no
15	Binzhou Central Hospital	15008	Butorphanol Group	Successfully group	10315996	62	Female	70	158	28.04	II	125	74	Segmentectomy	110	intercostal	yes	yes	yes	yes	yes	yes	no	no	no	no	no	yes		Butorphanol Group	100	28	20	1650	18	4 = calm and follows commands	3=deeper sleep and more agile response	0	0	1-3	1-3	no	no
15	Binzhou Central Hospital	15009	Butorphanol Group	Successfully group	10289235	49	male	72	172	24.34	II	142	90	Segmentectomy	80	intercostal	yes	yes	yes	yes	yes	yes	no	no	no	no	no	yes		Butorphanol Group	100	25	18	1100	10	4 = calm and follows commands	3=deeper sleep and more agile response	0	0	1-3	1-3	no	no
15	Binzhou Central Hospital	15010	Control Group	Failed to group	10311990	61	Female	61	155	25.39	II	135	85	thoracotomy			yes	yes	yes	yes	yes	yes	no	no	no	no	no	no	conversion to thoracotomy	Control Group
15	Binzhou Central Hospital	15011	Control Group	Successfully group	10317381	57	Female	62	160	24.22	II	140	90	Segmentectomy	85	intercostal	yes	yes	yes	yes	yes	yes	no	no	no	no	no	yes		Control Group	100	25	15	1200	12	4 = calm and follows commands	3=deeper sleep and more agile response	0	1-3	1-3	1-3	no	no
15	Binzhou Central Hospital	15012	Control Group	Successfully group	10323984	63	Female	65	160	25.39	II	140	85	Segmentectomy	115	intercostal	yes	yes	yes	yes	yes	yes	no	no	no	no	no	yes		Control Group	100	25	16	2010	15	5 = anxious or physically agitated but calms to verbal instructions	4=lighter sleep, faster awakening time	1-3	1-3	1-3	1-3	no	no
15	Binzhou Central Hospital	15013	Butorphanol Group	Successfully group	10326709	58	male	70	170	24.22	II	144	86	Lobectomy	145	intercostal	yes	yes	yes	yes	yes	yes	no	no	no	no	no	yes		Butorphanol Group	100	25	18	2600	26	4 = calm and follows commands	3=deeper sleep and more agile response	0	1-3	1-3	1-3	no	no
15	Binzhou Central Hospital	15014	Control Group	Successfully group	10326686	50	male	72	170	24.91	II	112	76	Segmentectomy	65	intercostal	yes	yes	yes	yes	yes	yes	no	no	no	no	no	yes		Control Group	100	25	14	1000	10	4 = calm and follows commands	3=deeper sleep and more agile response	1-3	1-3	1-3	1-3	no	no
15	Binzhou Central Hospital	15015	Butorphanol Group	Successfully group	10312211	56	male	80	170	27.68	III	145	85	Lobectomy	250	intercostal	yes	yes	yes	yes	yes	yes	no	no	no	no	no	yes		Butorphanol Group	100	30	24	3590	35	4 = calm and follows commands	3=deeper sleep and more agile response	0	1-3	1-3	1-3	no	no
15	Binzhou Central Hospital	15016	Butorphanol Group	Successfully group	10292710	55	male	67	165	24.61	II	120	70	Segmentectomy	155	intercostal	yes	yes	yes	yes	yes	yes	no	no	no	no	no	yes		Butorphanol Group	100	25	16	2680	35	4 = calm and follows commands	3=deeper sleep and more agile response	0	1-3	1-3	1-3	no	no
15	Binzhou Central Hospital	15017	Control Group	Successfully group	10311110	58	Female	70	170	24.22	II	142	81	Segmentectomy	75	intercostal	yes	yes	yes	yes	yes	yes	no	no	no	no	no	yes		Control Group	150	28	13.5	1120	10	5 = anxious or physically agitated but calms to verbal instructions	3=deeper sleep and more agile response	1-3	1-3	1-3	1-3	no	no
15	Binzhou Central Hospital	15018	Control Group	Successfully group	10327632	50	Female	70	160	27.34	II	119	69	Segmentectomy	130	intercostal	yes	yes	yes	yes	yes	yes	no	no	no	no	no	yes		Control Group	130	30	17	1860	20	4 = calm and follows commands	3=deeper sleep and more agile response	1-3	1-3	1-3	1-3	no	no
15	Binzhou Central Hospital	15019	Butorphanol Group	Successfully group	10327989	64	Female	57	160	22.27	II	125	65	Segmentectomy	240	intercostal	yes	yes	yes	yes	yes	yes	no	no	no	no	no	yes		Butorphanol Group	100	22	21	3560	30	4 = calm and follows commands	3=deeper sleep and more agile response	0	0	1-3	1-3	no	no
15	Binzhou Central Hospital	15020	Control Group	Successfully group	10329454	58	Female	53	156	21.78	II	136	80	Segmentectomy	65	intercostal	yes	yes	yes	yes	yes	yes	no	no	no	no	no	yes		Control Group	100	20	14	1120	15	4 = calm and follows commands	3=deeper sleep and more agile response	1-3	1-3	1-3	1-3	no	no
15	Binzhou Central Hospital	15021	Butorphanol Group	Failed to group	10329651	38	male	64	170	22.15	II	148	89	thoracotomy			yes	yes	yes	yes	yes	yes	no	no	no	no	no	no	conversion to thoracotomy	Butorphanol Group
15	Binzhou Central Hospital	15022	Control Group	Successfully group	10328790	58	male	67	170	23.18	II	145	93	Segmentectomy	205	paravertebral	yes	yes	yes	yes	yes	yes	no	no	no	no	no	yes		Control Group	100	25	23	4150	35	5 = anxious or physically agitated but calms to verbal instructions	3=deeper sleep and more agile response	1-3	1-3	1-3	1-3	no	no
15	Binzhou Central Hospital	15023	Butorphanol Group	Successfully group	10331247	58	Female	72	160	28.12	II	117	72	Lobectomy	81	paravertebral	yes	yes	yes	yes	yes	yes	no	no	no	no	no	yes		Butorphanol Group	100	30	15.5	1750	18	4 = calm and follows commands	3=deeper sleep and more agile response	0	1-3	1-3	1-3	no	no
15	Binzhou Central Hospital	15024	Control Group	Successfully group	10309637	50	Female	48	156	19.72	II	148	89	Segmentectomy	150	intercostal	yes	yes	yes	yes	yes	yes	no	no	no	no	no	yes		Control Group	100	25	15	2890	35	4 = calm and follows commands	3=deeper sleep and more agile response	1-3	1-3	1-3	1-3	no	no
15	Binzhou Central Hospital	15025	Butorphanol Group	Successfully group	10333538	56	Female	72	162	27.43	II	153	89	Segmentectomy	176	intercostal	yes	yes	yes	yes	yes	yes	no	no	no	no	no	yes		Butorphanol Group	100	25	25	2560	29	4 = calm and follows commands	3=deeper sleep and more agile response	0	1-3	0	0	no	no
15	Binzhou Central Hospital	15026	Butorphanol Group	Successfully group	10332981	56	Female	53	156	21.78	II	110	75	Lobectomy	141	intercostal	yes	yes	yes	yes	yes	yes	no	no	no	no	no	yes		Butorphanol Group	100	25	15	2680	26	3 = difficult to arouse but awakens to verbal stimuli or gentle shaking	3=deeper sleep and more agile response	0	1-3	1-3	1-3	no	no
15	Binzhou Central Hospital	15027	Butorphanol Group	Successfully group	10332760	46	Female	60	147	27.77	II	128	79	Segmentectomy	165	intercostal	yes	yes	yes	yes	yes	yes	no	no	no	no	no	yes		Butorphanol Group	100	25	18	2680	28	4 = calm and follows commands	3=deeper sleep and more agile response	0	1-3	1-3	1-3	no	no
15	Binzhou Central Hospital	15028	Control Group	Successfully group	10328617	65	male	60	170	20.76	II	161	96	Segmentectomy	145	intercostal	yes	yes	yes	yes	yes	yes	no	no	no	no	no	yes		Control Group	100	25	18	2900	36	4 = calm and follows commands	3=deeper sleep and more agile response	1-3	1-3	1-3	1-3	no	no
15	Binzhou Central Hospital	15029	Control Group	Successfully group	10334080	40	Female	60	160	23.44	II	142	86	Segmentectomy	62	intercostal	yes	yes	yes	yes	yes	yes	no	no	no	no	no	yes		Control Group	100	25	9	1120	10	4 = calm and follows commands	3=deeper sleep and more agile response	1-3	1-3	1-3	1-3	no	no
15	Binzhou Central Hospital	15030	Control Group	Successfully group	10333734	65	male	70	173	23.39	II	136	73	Lobectomy	153	intercostal	yes	yes	yes	yes	yes	yes	no	no	no	no	no	yes		Control Group	100	30	18	2110	22	4 = calm and follows commands	3=deeper sleep and more agile response	1-3	1-3	1-3	1-3	no	no
16	Linyi Central Hospital	16001	Butorphanol Group	Successfully group	1208726	31	male	62	178	19.57	II	112	63	Segmentectomy	109	paravertebral	yes	yes	yes	yes	yes	yes	no	no	no	no	no	yes		Butorphanol Group	130	34	21.5	2232	15	4 = calm and follows commands	4=lighter sleep, faster awakening time	0	1-3	1-3	4-6	no	no
16	Linyi Central Hospital	16002	Butorphanol Group	Successfully group	1211272	48	Female	66	160	25.78	II	117	79	Lobectomy	173	paravertebral	yes	yes	yes	yes	yes	yes	no	no	no	no	no	yes		Butorphanol Group	100	27	28	3200	30	4 = calm and follows commands	3=deeper sleep and more agile response	1-3	1-3	0	0	no	no
16	Linyi Central Hospital	16003	Butorphanol Group	Successfully group	1213555	63	male	74	170	25.61	II	122	83	Segmentectomy	141	paravertebral	yes	yes	yes	yes	yes	yes	no	no	no	no	no	yes		Butorphanol Group	150	35	32.5	2752	10	4 = calm and follows commands	4=lighter sleep, faster awakening time	1-3	1-3	1-3	1-3	no	no
16	Linyi Central Hospital	16004	Control Group	Successfully group	1173495	60	Female	75	160	29.3	II	141	91	Lobectomy	151	paravertebral	yes	yes	yes	yes	yes	yes	no	no	no	no	no	yes		Control Group	120	30	29	2025	10	4 = calm and follows commands	3=deeper sleep and more agile response	4-6	4-6	1-3	1-3	no	no
16	Linyi Central Hospital	16005	Butorphanol Group	Successfully group	1215841	42	Female	60	160	23.44	II	118	68	Segmentectomy	184	paravertebral	yes	yes	yes	yes	yes	yes	no	no	no	no	no	yes		Butorphanol Group	120	30	29	2160	20	4 = calm and follows commands	3=deeper sleep and more agile response	0	0	0	1-3	no	no
16	Linyi Central Hospital	16006	Butorphanol Group	Successfully group	90200	43	Female	66	159	26.11	II	107	74	Lobectomy	142	paravertebral	yes	yes	yes	yes	yes	yes	no	no	no	no	no	yes		Butorphanol Group	130	30	17	1600	20	4 = calm and follows commands	3=deeper sleep and more agile response	0	1-3	0	0	no	no
16	Linyi Central Hospital	16007	Control Group	Successfully group	1216343	58	Female	60	158	24.03	II	153	90	Lobectomy	79	paravertebral	yes	yes	yes	yes	yes	yes	no	no	no	no	no	yes		Control Group	120	30	21	1100	20	5 = anxious or physically agitated but calms to verbal instructions	3=deeper sleep and more agile response	1-3	1-3	1-3	0	no	no
16	Linyi Central Hospital	16008	Butorphanol Group	Successfully group	1201699	52	Female	53	153	22.64	II	167	95	Lobectomy	143	paravertebral	yes	yes	yes	yes	yes	yes	no	no	no	no	no	yes		Butorphanol Group	100	20	22	1600	20	2 = arousal to physical stimuli but non-communicative	3=deeper sleep and more agile response	1-3	1-3	1-3	1-3	no	no
16	Linyi Central Hospital	16009	Control Group	Successfully group	1221896	55	male	66	165	24.24	II	103	62	Lobectomy	80	paravertebral	yes	yes	yes	yes	yes	yes	no	no	no	no	no	yes		Control Group	130	25	19	1740	20	7 = attempting to remove tracheal tube or catheters, or striking at staff	3=deeper sleep and more agile response	1-3	1-3	1-3	1-3	no	no
16	Linyi Central Hospital	16010	Control Group	Successfully group	1223338	59	male	62	166	22.5	II	161	99	Segmentectomy	182	paravertebral	yes	yes	yes	yes	yes	yes	no	no	no	no	no	yes		Control Group	120	24	25	1674	25	7 = attempting to remove tracheal tube or catheters, or striking at staff	3=deeper sleep and more agile response	1-3	1-3	1-3	1-3	no	no
16	Linyi Central Hospital	16011	Control Group	Successfully group	1169665	48	Female	55	161	21.22	II	109	64	Segmentectomy	73	paravertebral	yes	yes	yes	yes	yes	yes	no	no	no	no	no	yes		Control Group	110	22	13.7	836	10	5 = anxious or physically agitated but calms to verbal instructions	3=deeper sleep and more agile response	1-3	1-3	1-3	0	no	no
16	Linyi Central Hospital	16012	Control Group	Successfully group	1221856	64	Female	62	158	24.84	II	125	63	Lobectomy	194	paravertebral	yes	yes	yes	yes	yes	yes	no	no	no	no	no	yes		Control Group	120	25	20.5	3348	30	5 = anxious or physically agitated but calms to verbal instructions	3=deeper sleep and more agile response	1-3	1-3	1-3	1-3	no	yes
16	Linyi Central Hospital	16013	Control Group	Successfully group	1222494	58	male	65	170	22.49	II	139	87	Lobectomy	167	paravertebral	yes	yes	yes	yes	yes	yes	no	no	no	no	no	yes		Control Group	130	25	22	3400	30	5 = anxious or physically agitated but calms to verbal instructions	3=deeper sleep and more agile response	1-3	1-3	1-3	1-3	no	no
16	Linyi Central Hospital	16014	Control Group	Successfully group	1223176	64	male	65	174	21.47	II	170	68	Lobectomy	158	paravertebral	yes	yes	yes	yes	yes	yes	no	no	no	no	no	yes		Control Group	130	25	25	3500	25	5 = anxious or physically agitated but calms to verbal instructions	3=deeper sleep and more agile response	1-3	1-3	4-6	4-6	no	no
16	Linyi Central Hospital	16015	Butorphanol Group	Successfully group	1224257	62	Female	60	162	22.86	II	125	85	Lobectomy	135	paravertebral	yes	yes	yes	yes	yes	yes	no	no	no	no	no	yes		Butorphanol Group	120	24	17	2880	20	4 = calm and follows commands	4=lighter sleep, faster awakening time	1-3	1-3	0	0	no	no
16	Linyi Central Hospital	16016	Butorphanol Group	Successfully group	1224586	53	Female	61	160	23.83	II	137	91	Lobectomy	149	paravertebral	yes	yes	yes	yes	yes	yes	no	no	no	no	no	yes		Butorphanol Group	120	24	17	2500	20	4 = calm and follows commands	4=lighter sleep, faster awakening time	1-3	1-3	1-3	1-3	no	no
16	Linyi Central Hospital	16017	Control Group	Successfully group	1179231	53	male	88	174	29.07	II	109	64	Segmentectomy	101	paravertebral	yes	yes	yes	yes	yes	yes	no	no	no	no	no	yes		Control Group	180	35	25	3500	30	5 = anxious or physically agitated but calms to verbal instructions	4=lighter sleep, faster awakening time	1-3	1-3	1-3	4-6	no	no
16	Linyi Central Hospital	16018	Butorphanol Group	Successfully group	1213907	36	Female	55	158	22.03	II	111	76	Segmentectomy	112	paravertebral	yes	yes	yes	yes	yes	yes	no	no	no	no	no	yes		Butorphanol Group	110	22	19	2640	20	4 = calm and follows commands	4=lighter sleep, faster awakening time	1-3	1-3	1-3	0	no	no
16	Linyi Central Hospital	16019	Control Group	Successfully group	1218309	47	male	80	167	28.69	II	141	82	Lobectomy	144	paravertebral	yes	yes	yes	yes	yes	yes	no	no	no	no	no	yes		Control Group	160	30	27	3360	20	5 = anxious or physically agitated but calms to verbal instructions	3=deeper sleep and more agile response	1-3	1-3	1-3	1-3	no	no
16	Linyi Central Hospital	16020	Control Group	Successfully group	1226693	64	male	60	165	22.04	II	145	80	Lobectomy	96	paravertebral	yes	yes	yes	yes	yes	yes	no	no	no	no	no	yes		Control Group	120	25	23	2700	30	5 = anxious or physically agitated but calms to verbal instructions	3=deeper sleep and more agile response	1-3	1-3	1-3	1-3	no	no
16	Linyi Central Hospital	16021	Butorphanol Group	Successfully group	1224858	53	male	62	168	21.97	II	132	84	Segmentectomy	170	paravertebral	yes	yes	yes	yes	yes	yes	no	no	no	no	no	yes		Butorphanol Group	120	25	25	2604	30	3 = difficult to arouse but awakens to verbal stimuli or gentle shaking	3=deeper sleep and more agile response	1-3	1-3	0	0	no	no
16	Linyi Central Hospital	16022	Control Group	Successfully group	1194694	55	male	73	170	25.26	II	115	75	Segmentectomy	37	paravertebral	yes	yes	yes	yes	yes	yes	no	no	no	no	no	yes		Control Group	150	30	18	1314	15	5 = anxious or physically agitated but calms to verbal instructions	3=deeper sleep and more agile response	1-3	1-3	1-3	1-3	no	no
16	Linyi Central Hospital	16023	Butorphanol Group	Successfully group	1227636	62	Female	51	160	19.92	II	135	67	Lobectomy	106	paravertebral	yes	yes	yes	yes	yes	yes	no	no	no	no	no	yes		Butorphanol Group	100	20	19	1530	30	4 = calm and follows commands	4=lighter sleep, faster awakening time	1-3	1-3	0	0	no	no
16	Linyi Central Hospital	16024	Butorphanol Group	Successfully group	1234000	58	male	58	151	25.44	II	167	96	Lobectomy	96	paravertebral	yes	yes	yes	yes	yes	yes	no	no	no	no	no	yes		Butorphanol Group	70	20	17.5	1800	20	3 = difficult to arouse but awakens to verbal stimuli or gentle shaking	3=deeper sleep and more agile response	1-3	1-3	0	0	no	no
16	Linyi Central Hospital	16025	Butorphanol Group	Successfully group	1233155	62	male	52	155	21.64	II	139	61	Segmentectomy	217	paravertebral	yes	yes	yes	yes	yes	yes	no	no	no	no	no	yes		Butorphanol Group	75	21	25	2800	30	4 = calm and follows commands	3=deeper sleep and more agile response	1-3	1-3	1-3	1-3	no	no
16	Linyi Central Hospital	16026	Control Group	Successfully group	1233037	54	Female	47	154	19.82	II	169	106	Lobectomy	68	paravertebral	yes	yes	yes	yes	yes	yes	no	no	no	no	no	yes		Control Group	70	20	15	1120	15	7 = attempting to remove tracheal tube or catheters, or striking at staff	3=deeper sleep and more agile response	1-3	1-3	1-3	1-3	no	no
16	Linyi Central Hospital	16027	Butorphanol Group	Successfully group	1235046	56	Female	55	155	22.89	II	125	88	Lobectomy	106	intercostal	yes	yes	yes	yes	yes	yes	no	no	no	no	no	yes		Butorphanol Group	110	22	13.5	2000	30	4 = calm and follows commands	3=deeper sleep and more agile response	1-3	1-3	1-3	1-3	no	no
16	Linyi Central Hospital	16028	Butorphanol Group	Successfully group	1231081	64	male	70	162	26.67	II	133	88	Lobectomy	179	intercostal	yes	yes	yes	yes	yes	yes	no	no	no	no	no	yes		Butorphanol Group	140	28	19	5600	30	4 = calm and follows commands	3=deeper sleep and more agile response	1-3	1-3	1-3	1-3	no	no
16	Linyi Central Hospital	16029	Control Group	Successfully group	1205342	53	male	68	178	21.46	II	133	84	Segmentectomy	70	intercostal	yes	yes	yes	yes	yes	yes	no	no	no	no	no	yes		Control Group	140	30	18	22448	20	5 = anxious or physically agitated but calms to verbal instructions	3=deeper sleep and more agile response	1-3	1-3	1-3	1-3	no	no
16	Linyi Central Hospital	16030	Control Group	Successfully group	1235637	45	male	73	173	24.39	I	117	76	Segmentectomy	65	intercostal	yes	yes	yes	yes	yes	yes	no	no	no	no	no	yes		Control Group	150	30	20	2920	20	5 = anxious or physically agitated but calms to verbal instructions	3=deeper sleep and more agile response	0	1-3	1-3	1-3	no	no
17	Shengli Oilfield Central Hospital	17001	Butorphanol Group	Failed to group	10047800	54	male	105	190	29.09	II	161	89	Lobectomy			yes	yes	yes	yes	yes	yes	no	no	no	no	no	yes	Lost to follow-up	Butorphanol Group
17	Shengli Oilfield Central Hospital	17002	Butorphanol Group	Successfully group	10054047	67	male	60	170	20.76	III	137	76	Lobectomy	198	intercostal	yes	yes	yes	yes	yes	yes	no	no	no	no	no	yes		Butorphanol Group	100	24	18	3000	45	4 = calm and follows commands	4=lighter sleep, faster awakening time	0	1-3	1-3	1-3	no	no
17	Shengli Oilfield Central Hospital	17003	Butorphanol Group	Successfully group	10025021	58	Female	47	155	19.56	II	168	92	Lobectomy	181	intercostal	yes	yes	yes	yes	yes	yes	no	no	no	no	no	yes		Butorphanol Group	90	19	17.5	1900	40	4 = calm and follows commands	3=deeper sleep and more agile response	0	1-3	0	0	no	no
17	Shengli Oilfield Central Hospital	17004	Butorphanol Group	Successfully group	10048238	46	Female	60	165	22.04	II	131	70	Segmentectomy	27	intercostal	yes	yes	yes	yes	yes	yes	no	no	no	no	no	yes		Butorphanol Group	150	20	28	230	12	3 = difficult to arouse but awakens to verbal stimuli or gentle shaking	3=deeper sleep and more agile response	0	1-3	1-3	0	no	no
17	Shengli Oilfield Central Hospital	17005	Butorphanol Group	Successfully group	10001447	43	Female	62	165	22.77	I	135	80	Lobectomy	96	intercostal	yes	yes	yes	yes	yes	yes	no	no	no	no	no	yes		Butorphanol Group	100	20	35	1100	25	4 = calm and follows commands	3=deeper sleep and more agile response	0	1-3	1-3	1-3	no	no
17	Shengli Oilfield Central Hospital	17006	Butorphanol Group	Successfully group	10048828	54	male	90	185	26.3	II	131	81	Segmentectomy	58	intercostal	yes	yes	yes	yes	yes	yes	no	no	no	no	no	yes		Butorphanol Group	100	25	30	1000	12	4 = calm and follows commands	3=deeper sleep and more agile response	0	1-3	1-3	1-3	no	no
17	Shengli Oilfield Central Hospital	17007	Butorphanol Group	Successfully group	10048937	57	Female	50	155	20.81	II	135	80	Lobectomy	102	intercostal	yes	yes	yes	yes	yes	yes	no	no	no	no	no	yes		Butorphanol Group	50	20	33	1000	20	4 = calm and follows commands	3=deeper sleep and more agile response	0	1-3	1-3	1-3	no	no
17	Shengli Oilfield Central Hospital	17008	Butorphanol Group	Successfully group	10049737	53	male	60	170	20.76	II	131	70	Lobectomy	62	intercostal	yes	yes	yes	yes	yes	yes	no	no	no	no	no	yes		Butorphanol Group	100	20	28	750	12	4 = calm and follows commands	3=deeper sleep and more agile response	0	1-3	1-3	1-3	no	no
17	Shengli Oilfield Central Hospital	17009	Butorphanol Group	Failed to group	10049565	46	Female	75	165	27.55	I	131	75	thoracotomy			yes	yes	yes	yes	yes	yes	no	no	no	no	no	no	conversion to thoracotomy	Butorphanol Group
17	Shengli Oilfield Central Hospital	17010	Butorphanol Group	Successfully group	10057452	50	Female	51	162	19.43	I	110	70	Lobectomy	110	intercostal	yes	yes	yes	yes	yes	yes	no	no	no	no	no	yes		Butorphanol Group	50	20	24	1100	20	4 = calm and follows commands	3=deeper sleep and more agile response	0	1-3	1-3	1-3	no	no
17	Shengli Oilfield Central Hospital	17011	Butorphanol Group	Successfully group	553051	33	Female	63	163	23.71	I	141	80	Lobectomy	169	paravertebral	yes	yes	yes	yes	yes	yes	no	no	no	no	no	yes		Butorphanol Group	50	20	28	2760	30	4 = calm and follows commands	3=deeper sleep and more agile response	0	1-3	1-3	1-3	no	no
17	Shengli Oilfield Central Hospital	17012	Butorphanol Group	Successfully group	10058285	58	male	62	170	21.45	II	151	85	Lobectomy	67	paravertebral	yes	yes	yes	yes	yes	yes	no	no	no	no	no	yes		Butorphanol Group	50	20	23.5	830	12	4 = calm and follows commands	4=lighter sleep, faster awakening time	0	1-3	0	0	no	no
17	Shengli Oilfield Central Hospital	17013	Butorphanol Group	Successfully group	10058931	45	Female	55	160	21.48	I	135	70	Segmentectomy	58	paravertebral	yes	yes	yes	yes	yes	yes	no	no	no	no	no	yes		Butorphanol Group	50	20	22.8	650	10	2 = arousal to physical stimuli but non-communicative	3=deeper sleep and more agile response	0	1-3	1-3	1-3	no	no
17	Shengli Oilfield Central Hospital	17014	Butorphanol Group	Successfully group	317137	53	male	77	174	25.43	I	141	70	Segmentectomy	120	paravertebral	yes	yes	yes	yes	yes	yes	no	no	no	no	no	yes		Butorphanol Group	50	20	27.7	2000	24	4 = calm and follows commands	4=lighter sleep, faster awakening time	0	1-3	1-3	1-3	no	no
17	Shengli Oilfield Central Hospital	17015	Control Group	Successfully group	10008300	57	Female	54	160	21.09	II	132	70	Segmentectomy	42	paravertebral	yes	yes	yes	yes	yes	yes	no	no	no	no	no	yes		Control Group	50	20	21.8	972	15	4 = calm and follows commands	3=deeper sleep and more agile response	1-3	1-3	1-3	1-3	no	no
17	Shengli Oilfield Central Hospital	17016	Control Group	Successfully group	10061027	34	Female	54	160	21.09	II	132	65	Segmentectomy	48	paravertebral	yes	yes	yes	yes	yes	yes	no	no	no	no	no	yes		Control Group	50	20	22.75	1076	15	4 = calm and follows commands	3=deeper sleep and more agile response	1-3	1-3	1-3	1-3	no	no
17	Shengli Oilfield Central Hospital	17017	Control Group	Successfully group	10003995	49	Female	75	170	25.95	II	145	70	Lobectomy	91	paravertebral	yes	yes	yes	yes	yes	yes	no	no	no	no	no	yes		Control Group	50	20	23.75	2730	15	4 = calm and follows commands	3=deeper sleep and more agile response	1-3	1-3	1-3	1-3	no	no
17	Shengli Oilfield Central Hospital	17018	Control Group	Successfully group	10065023	51	male	75	175	24.49	II	131	67	Lobectomy	93	paravertebral	yes	yes	yes	yes	yes	yes	no	no	no	no	no	yes		Control Group	50	20	23.75	2700	15	4 = calm and follows commands	3=deeper sleep and more agile response	1-3	1-3	1-3	1-3	no	no
17	Shengli Oilfield Central Hospital	17019	Control Group	Successfully group	10064767	58	male	73	175	23.84	II	100	63	Lobectomy	123	paravertebral	yes	yes	yes	yes	yes	yes	no	no	no	no	no	yes		Control Group	50	20	23.65	3591	15	4 = calm and follows commands	3=deeper sleep and more agile response	1-3	0	1-3	1-3	no	no
17	Shengli Oilfield Central Hospital	17020	Control Group	Successfully group	566618	55	Female	60	160	23.44	II	132	81	Lobectomy	117	paravertebral	yes	yes	yes	yes	yes	yes	no	no	no	no	no	yes		Control Group	50	20	23	1452	20	4 = calm and follows commands	3=deeper sleep and more agile response	1-3	1-3	1-3	1-3	no	no
17	Shengli Oilfield Central Hospital	17021	Control Group	Successfully group	296017	49	Female	60	162	22.86	II	159	69	Segmentectomy	117	paravertebral	yes	yes	yes	yes	yes	yes	no	no	no	no	no	yes		Control Group	50	20	23	1400	20	4 = calm and follows commands	3=deeper sleep and more agile response	1-3	0	1-3	1-3	no	no
17	Shengli Oilfield Central Hospital	17022	Control Group	Successfully group	10052597	36	Female	60	162	22.86	II	128	88	Lobectomy	92	paravertebral	yes	yes	yes	yes	yes	yes	no	no	no	no	no	yes		Control Group	50	20	23	1110	20	4 = calm and follows commands	3=deeper sleep and more agile response	1-3	1-3	1-3	1-3	no	no
17	Shengli Oilfield Central Hospital	17023	Control Group	Successfully group	10053740	37	male	70	180	21.6	II	102	64	Lobectomy	90	paravertebral	yes	yes	yes	yes	yes	yes	no	no	no	no	no	yes		Control Group	50	20	25	1.26	20	4 = calm and follows commands	3=deeper sleep and more agile response	1-3	1-3	1-3	1-3	no	no
17	Shengli Oilfield Central Hospital	17024	Control Group	Successfully group	10049252	42	Female	57	165	20.94	II	125	61	Lobectomy	124	paravertebral	yes	yes	yes	yes	yes	yes	no	no	no	no	no	yes		Control Group	50	20	26	1446	30	2 = arousal to physical stimuli but non-communicative	3=deeper sleep and more agile response	1-3	1-3	0	1-3	no	no
18	Yantai Yuhuangding Hospital	18001	Control Group	Successfully group	2227568	47	male	54	168	19.13	II	134	78	Lobectomy	70	paravertebral	yes	yes	yes	yes	yes	yes	no	no	no	no	no	yes		Control Group	120	20	15	500	20	3 = difficult to arouse but awakens to verbal stimuli or gentle shaking	3=deeper sleep and more agile response	1-3	1-3	1-3	0	no	no
18	Yantai Yuhuangding Hospital	18002	Butorphanol Group	Successfully group	2215382	48	Female	59	163	22.21	II	115	70	Lobectomy	140	paravertebral	yes	yes	yes	yes	yes	yes	no	no	no	no	no	yes		Butorphanol Group	120	24	12	140	10	4 = calm and follows commands	4=lighter sleep, faster awakening time	1-3	1-3	1-3	1-3	no	no
18	Yantai Yuhuangding Hospital	18003	Butorphanol Group	Successfully group	2214341	42	male	83	175	27.10	I	125	80	Lobectomy	80	paravertebral	yes	yes	yes	yes	yes	yes	no	no	no	no	no	yes		Butorphanol Group	160	32	32	200	10	4 = calm and follows commands	4=lighter sleep, faster awakening time	1-3	1-3	1-3	1-3	no	no
18	Yantai Yuhuangding Hospital	18004	Butorphanol Group	Successfully group	1211405	55	Female	59	160	23.05	I	122	75	Lobectomy	70	paravertebral	yes	yes	yes	yes	yes	yes	no	no	no	no	no	yes		Butorphanol Group	120	24	24	160	10	4 = calm and follows commands	3=deeper sleep and more agile response	1-3	1-3	1-3	1-3	no	no
18	Yantai Yuhuangding Hospital	18005	Butorphanol Group	Successfully group	2210236	60	male	77.5	182	23.40	II	116	82	Lobectomy	120	paravertebral	yes	yes	yes	yes	yes	yes	no	no	no	no	no	yes		Butorphanol Group	155	31	16.625	400	10	4 = calm and follows commands	3=deeper sleep and more agile response	1-3	1-3	1-3	0	no	no
18	Yantai Yuhuangding Hospital	18006	Butorphanol Group	Successfully group	2215135	50	Female	66.2	167	23.74	II	101	65	Lobectomy	85	paravertebral	yes	yes	yes	yes	yes	yes	no	no	no	no	no	yes		Butorphanol Group	132.4	26	22.508	1000	20	4 = calm and follows commands	3=deeper sleep and more agile response	1-3	1-3	1-3	1-3	no	no
18	Yantai Yuhuangding Hospital	18007	Butorphanol Group	Successfully group	2215756	65	Female	65.4	162	24.92	II	151	83	Lobectomy	155	paravertebral	yes	yes	yes	yes	yes	yes	no	no	no	no	no	yes		Butorphanol Group	133	26.6	29.95	1000	20	4 = calm and follows commands	3=deeper sleep and more agile response	1-3	1-3	1-3	1-3	no	no
18	Yantai Yuhuangding Hospital	18008	Butorphanol Group	Successfully group	2210214	62	Female	49	158	19.63	II	122	65	Lobectomy	110	paravertebral	yes	yes	yes	yes	yes	yes	no	no	no	no	no	yes		Butorphanol Group	73.5	20	26.7	3000	10	4 = calm and follows commands	3=deeper sleep and more agile response	1-3	1-3	1-3	1-3	no	no
18	Yantai Yuhuangding Hospital	18009	Butorphanol Group	Successfully group	2212859	55	Female	59.2	160	23.12	I	158	89	Segmentectomy	80	paravertebral	yes	yes	yes	yes	yes	yes	no	no	no	no	no	yes		Butorphanol Group	120	24	12	960	40	4 = calm and follows commands	3=deeper sleep and more agile response	1-3	1-3	1-3	1-3	no	no
18	Yantai Yuhuangding Hospital	18010	Butorphanol Group	Successfully group	1595006	65	Female	73	162	27.82	II	150	82	Lobectomy	138	intercostal	yes	yes	yes	yes	yes	yes	no	no	no	no	no	yes		Butorphanol Group	150	30	18	950	20	4 = calm and follows commands	4=lighter sleep, faster awakening time	1-3	1-3	1-3	1-3	no	no
18	Yantai Yuhuangding Hospital	18011	Butorphanol Group	Successfully group	42207904	49	Female	64.5	156	26.50	I	112	78	Lobectomy	130	intercostal	yes	yes	yes	yes	yes	yes	no	no	no	no	no	yes		Butorphanol Group	13	26	18	820	15	4 = calm and follows commands	3=deeper sleep and more agile response	0	1-3	1-3	1-3	no	no
18	Yantai Yuhuangding Hospital	18012	Butorphanol Group	Successfully group	2211505	40	Female	44	155	18.31	I	115	67	Lobectomy	120	intercostal	yes	yes	yes	yes	yes	yes	no	no	no	no	no	yes		Butorphanol Group	88	18	12	528	12	4 = calm and follows commands	4=lighter sleep, faster awakening time	0	1-3	1-3	1-3	no	no
18	Yantai Yuhuangding Hospital	18013	Butorphanol Group	Successfully group	2228805	47	male	78	175	25.47	I	159	63	Lobectomy	120	intercostal	yes	yes	yes	yes	yes	yes	no	no	no	no	no	yes		Butorphanol Group	150	30	22	500	40	4 = calm and follows commands	4=lighter sleep, faster awakening time	1-3	1-3	1-3	1-3	no	yes
18	Yantai Yuhuangding Hospital	18014	Butorphanol Group	Successfully group	2112548	52	male	75	176	24.21	I	156	75	Lobectomy	120	paravertebral	yes	yes	yes	yes	yes	yes	no	no	no	no	no	yes		Butorphanol Group	150	30	22	500	40	4 = calm and follows commands	3=deeper sleep and more agile response	1-3	1-3	1-3	1-3	no	no
18	Yantai Yuhuangding Hospital	18015	Butorphanol Group	Successfully group	610099	62	Female	51	165	18.73	II	160	78	Lobectomy	190	paravertebral	yes	yes	yes	yes	yes	yes	no	no	no	no	no	yes		Butorphanol Group	100	20	35	1200	20	4 = calm and follows commands	3=deeper sleep and more agile response	1-3	1-3	1-3	1-3	no	no
18	Yantai Yuhuangding Hospital	18016	Butorphanol Group	Successfully group	2215671	49	Female	78	163	29.36	II	133	88	Lobectomy	160	paravertebral	yes	yes	yes	yes	yes	yes	no	no	no	no	no	yes		Butorphanol Group	150	35	16	960	30	4 = calm and follows commands	3=deeper sleep and more agile response	1-3	1-3	1-3	1-3	no	no
18	Yantai Yuhuangding Hospital	18017	Control Group	Successfully group	2207616	57	male	75	178	23.67	II	134	86	Lobectomy	120	paravertebral	yes	yes	yes	yes	yes	yes	no	no	no	no	no	yes		Control Group	150	30	18	900	20	4 = calm and follows commands	3=deeper sleep and more agile response	1-3	1-3	1-3	1-3	no	no
18	Yantai Yuhuangding Hospital	18018	Control Group	Successfully group	2219829	50	Female	59	162	22.48	I	124	79	Lobectomy	65	paravertebral	yes	yes	yes	yes	yes	yes	no	no	no	no	no	yes		Control Group	120	24	14.4	180	20	4 = calm and follows commands	3=deeper sleep and more agile response	1-3	1-3	1-3	1-3	no	no
18	Yantai Yuhuangding Hospital	18019	Control Group	Successfully group	2220309	51	Female	70	165	25.71	I	137	85	Lobectomy	170	paravertebral	yes	yes	yes	yes	yes	yes	no	no	no	no	no	yes		Control Group	140	28	24	700	20	4 = calm and follows commands	3=deeper sleep and more agile response	1-3	1-3	1-3	1-3	no	no
18	Yantai Yuhuangding Hospital	18020	Control Group	Successfully group	2223910	44	male	71	175	23.18	I	128	79	Lobectomy	115	paravertebral	yes	yes	yes	yes	yes	yes	no	no	no	no	no	yes		Control Group	140	42	14.5	420	20	4 = calm and follows commands	3=deeper sleep and more agile response	1-3	1-3	1-3	1-3	no	no
18	Yantai Yuhuangding Hospital	18021	Control Group	Successfully group	2223909	52	male	80.3	175	26.22	II	140	87	Lobectomy	120	intercostal	yes	yes	yes	yes	yes	yes	no	no	no	no	no	yes		Control Group	180	50	16	450	20	4 = calm and follows commands	3=deeper sleep and more agile response	0	0	0	1-3	no	no
18	Yantai Yuhuangding Hospital	18022	Control Group	Successfully group	2217808	60	Female	71	163	26.72	II	151	107	Lobectomy	105	intercostal	yes	yes	yes	yes	yes	yes	no	no	no	no	no	yes		Control Group	150	30	24	960	20	4 = calm and follows commands	3=deeper sleep and more agile response	1-3	1-3	0	1-3	no	no
18	Yantai Yuhuangding Hospital	18023	Control Group	Successfully group	2223465	51	Female	68	165	24.98	I	113	60	Lobectomy	155	intercostal	yes	yes	yes	yes	yes	yes	no	no	no	no	no	yes		Control Group	130	20	20	300	20	4 = calm and follows commands	3=deeper sleep and more agile response	1-3	1-3	1-3	1-3	no	no
18	Yantai Yuhuangding Hospital	18024	Control Group	Successfully group	2222805	46	Female	59.5	160	23.24	II	97	56	Lobectomy	60	intercostal	yes	yes	yes	yes	yes	yes	no	no	no	no	no	yes		Control Group	120	20	15	200	20	4 = calm and follows commands	3=deeper sleep and more agile response	1-3	1-3	1-3	1-3	no	no
18	Yantai Yuhuangding Hospital	18025	Control Group	Successfully group	2222597	61	Female	71	162	27.05	II	121	66	Lobectomy	80	intercostal	yes	yes	yes	yes	yes	yes	no	no	no	no	no	yes		Control Group	120	25	21	300	20	3 = difficult to arouse but awakens to verbal stimuli or gentle shaking	3=deeper sleep and more agile response	1-3	1-3	1-3	1-3	no	no
18	Yantai Yuhuangding Hospital	18026	Control Group	Successfully group	2209203	46	Female	65.4	165	24.02	II	131	82	Lobectomy	90	intercostal	yes	yes	yes	yes	yes	yes	no	no	no	no	no	yes		Control Group	120	20	22	200	20	4 = calm and follows commands	3=deeper sleep and more agile response	1-3	1-3	0	1-3	no	no
18	Yantai Yuhuangding Hospital	18027	Control Group	Failed to group	2223006	65	male	70	171	23.94	II	113	81	thoracotomy			yes	yes	yes	yes	yes	yes	no	no	no	no	no	no	conversion to thoracotomy	Control Group
18	Yantai Yuhuangding Hospital	18028	Control Group	Failed to group	1136264	62	Female	79	165	29.02	II	115	72	thoracotomy			yes	yes	yes	yes	yes	yes	no	no	no	no	no	no	conversion to thoracotomy	Control Group
18	Yantai Yuhuangding Hospital	18029	Control Group	Successfully group	2220391	51	Female	58.6	160	22.89	II	131	82	Lobectomy	80	paravertebral	yes	yes	yes	yes	yes	yes	no	no	no	no	no	yes		Control Group	120	23	15	500	15	4 = calm and follows commands	3=deeper sleep and more agile response	1-3	1-3	1-3	1-3	yes	no
18	Yantai Yuhuangding Hospital	18030	Control Group	Successfully group	2227524	61	Female	62.8	165	23.07	I	118	67	Lobectomy	120	paravertebral	yes	yes	yes	yes	yes	yes	no	no	no	no	no	yes		Control Group	120	25	18	720	20	4 = calm and follows commands	3=deeper sleep and more agile response	1-3	1-3	1-3	1-3	no	no
19	The Affiliated Hospital of Qingdao University	19001	Butorphanol Group	Successfully group	1763498	56	Female	70	160	27.34	II	125	70	Segmentectomy	130	intercostal	yes	yes	yes	yes	yes	yes	no	no	no	no	no	yes		Butorphanol Group	140	30	29	1	22	7 = attempting to remove tracheal tube or catheters, or striking at staff	4=lighter sleep, faster awakening time	1-3	1-3	1-3	1-3	no	no
19	The Affiliated Hospital of Qingdao University	19002	Butorphanol Group	Successfully group	1031892	53	male	70	170	24.22	II	130	70	Segmentectomy	135	intercostal	yes	yes	yes	yes	yes	yes	no	no	no	no	no	yes		Butorphanol Group	200	20	32	1	35	4 = calm and follows commands	4=lighter sleep, faster awakening time	0	1-3	0	0	no	no
19	The Affiliated Hospital of Qingdao University	19003	Butorphanol Group	Successfully group	1256480	42	Female	65	165	23.88	II	125	70	Segmentectomy	55	intercostal	yes	yes	yes	yes	yes	yes	no	no	no	no	no	yes		Butorphanol Group	160	20	24	1	10	5 = anxious or physically agitated but calms to verbal instructions	3=deeper sleep and more agile response	0	1-3	1-3	1-3	no	no
19	The Affiliated Hospital of Qingdao University	19004	Butorphanol Group	Successfully group	1623087	64	Female	71	154	29.94	II	135	78	Segmentectomy	200	intercostal	yes	yes	yes	yes	yes	yes	no	no	no	no	no	yes		Butorphanol Group	160	20	44	1	55	5 = anxious or physically agitated but calms to verbal instructions	4=lighter sleep, faster awakening time	0	1-3	4-6	4-6	no	no
19	The Affiliated Hospital of Qingdao University	19005	Butorphanol Group	Successfully group	1765902	58	male	70	170	24.22	II	147	76	Segmentectomy	150	intercostal	yes	yes	yes	yes	yes	yes	no	no	no	no	no	yes		Butorphanol Group	160	20	33	1	19	4 = calm and follows commands	3=deeper sleep and more agile response	0	1-3	0	0	no	no
19	The Affiliated Hospital of Qingdao University	19006	Butorphanol Group	Successfully group	1765871	48	Female	62	160	24.22	II	147	88	Segmentectomy	55	intercostal	yes	yes	yes	yes	yes	yes	no	no	no	no	no	yes		Butorphanol Group	150	20	23	1	6	4 = calm and follows commands	3=deeper sleep and more agile response	0	1-3	0	0	no	no
19	The Affiliated Hospital of Qingdao University	19007	Control Group	Successfully group	1766898	43	Female	65	158	26.04	II	124	70	Lobectomy	55	intercostal	yes	yes	yes	yes	yes	yes	no	no	no	no	no	yes		Control Group	160	20	24	1	16	3 = difficult to arouse but awakens to verbal stimuli or gentle shaking	3=deeper sleep and more agile response	0	1-3	0	0	no	no
19	The Affiliated Hospital of Qingdao University	19008	Control Group	Successfully group	1769623	56	Female	70	163	26.35	II	140	87	Segmentectomy	115	intercostal	yes	yes	yes	yes	yes	yes	no	no	no	no	no	yes		Control Group	160	20	30	1	21	4 = calm and follows commands	3=deeper sleep and more agile response	0	1-3	0	0	no	no
19	The Affiliated Hospital of Qingdao University	19009	Control Group	Successfully group	1769686	65	Female	57	157	23.12	II	125	70	Lobectomy	70	intercostal	yes	yes	yes	yes	yes	yes	no	no	no	no	no	yes		Control Group	150	20	21	1	14	4 = calm and follows commands	3=deeper sleep and more agile response	0	1-3	0	0	no	no
19	The Affiliated Hospital of Qingdao University	19010	Butorphanol Group	Successfully group	1773363	63	Female	63	160	24.61	II	150	89	Segmentectomy	90	intercostal	yes	yes	yes	yes	yes	yes	no	no	no	no	no	yes		Butorphanol Group	150	20	23	1	30	4 = calm and follows commands	3=deeper sleep and more agile response	0	1-3	0	0	no	no
19	The Affiliated Hospital of Qingdao University	19011	Control Group	Successfully group	1773252	57	male	53	162	20.20	II	103	64	Segmentectomy	80	intercostal	yes	yes	yes	yes	yes	yes	no	no	no	no	no	yes		Control Group	150	20	19	1	15	7 = attempting to remove tracheal tube or catheters, or striking at staff	3=deeper sleep and more agile response	0	1-3	0	0	no	no
19	The Affiliated Hospital of Qingdao University	19012	Control Group	Successfully group	1771524	40	Female	66	169	23.11	II	142	73	Segmentectomy	110	intercostal	yes	yes	yes	yes	yes	yes	no	no	no	no	no	yes		Control Group	150	20	29	1	28	4 = calm and follows commands	3=deeper sleep and more agile response	0	1-3	0	0	no	no
19	The Affiliated Hospital of Qingdao University	19013	Control Group	Successfully group	1605837	60	male	78	165	28.65	II	135	74	Segmentectomy	140	intercostal	yes	yes	yes	yes	yes	yes	no	no	no	no	no	yes		Control Group	180	30	36	1	34	4 = calm and follows commands	3=deeper sleep and more agile response	0	4-6	0	0	no	no
19	The Affiliated Hospital of Qingdao University	19014	Control Group	Successfully group	1770478	58	Female	66	156	27.12	II	116	62	Segmentectomy	110	intercostal	yes	yes	yes	yes	yes	yes	no	no	no	no	no	yes		Control Group	150	20	26	1	22	4 = calm and follows commands	3=deeper sleep and more agile response	0	1-3	1-3	0	no	no
19	The Affiliated Hospital of Qingdao University	19015	Control Group	Successfully group	1774283	57	male	73	170	25.26	II	143	93	Segmentectomy	115	intercostal	yes	yes	yes	yes	yes	yes	no	no	no	no	no	yes		Control Group	160	20	34	1	24	4 = calm and follows commands	3=deeper sleep and more agile response	0	1-3	0	0	no	no
19	The Affiliated Hospital of Qingdao University	19016	Butorphanol Group	Successfully group	1774582	61	Female	78	162	29.72	II	122	64	Segmentectomy	120	intercostal	yes	yes	yes	yes	yes	yes	no	no	no	no	no	yes		Butorphanol Group	160	20	36	1	37	4 = calm and follows commands	4=lighter sleep, faster awakening time	0	1-3	0	0	no	no
19	The Affiliated Hospital of Qingdao University	19017	Control Group	Successfully group	1484510	55	male	60	160	23.18	II	124	78	Segmentectomy	70	intercostal	yes	yes	yes	yes	yes	yes	no	no	no	no	no	yes		Control Group	150	20	23.5	1	11	4 = calm and follows commands	3=deeper sleep and more agile response	0	1-3	0	0	no	no
19	The Affiliated Hospital of Qingdao University	19018	Butorphanol Group	Successfully group	1774468	45	Female	53	153	22.64	II	125	70	Segmentectomy	50	intercostal	yes	yes	yes	yes	yes	yes	no	no	no	no	no	yes		Butorphanol Group	140	20	22	1	10	6 = requires restraint and frequent verbal reminding of limits	4=lighter sleep, faster awakening time	0	4-6	1-3	1-3	no	no
19	The Affiliated Hospital of Qingdao University	19019	Control Group	Successfully group	1776128	58	Female	70	165	25.71	II	121	70	Segmentectomy	85	intercostal	yes	yes	yes	yes	yes	yes	no	no	no	no	no	yes		Control Group	150	20	27	1	23	4 = calm and follows commands	3=deeper sleep and more agile response	0	1-3	4-6	4-6	yes	no
19	The Affiliated Hospital of Qingdao University	19020	Butorphanol Group	Successfully group	1778289	58	Female	83	168	29.41	II	112	73	Segmentectomy	130	intercostal	yes	yes	yes	yes	yes	yes	no	no	no	no	no	yes		Butorphanol Group	150	20	35	1	38	3 = difficult to arouse but awakens to verbal stimuli or gentle shaking	4=lighter sleep, faster awakening time	0	1-3	1-3	1-3	no	no
19	The Affiliated Hospital of Qingdao University	19021	Control Group	Successfully group	1778293	57	male	74	180	22.84	II	137	87	Segmentectomy	140	intercostal	yes	yes	yes	yes	yes	yes	no	no	no	no	no	yes		Control Group	150	20	31	1	20	4 = calm and follows commands	3=deeper sleep and more agile response	0	1-3	0	0	no	no
19	The Affiliated Hospital of Qingdao University	19022	Control Group	Successfully group	1779128	23	Female	55	170	19.03	II	107	70	Segmentectomy	110	intercostal	yes	yes	yes	yes	yes	yes	no	no	no	no	no	yes		Control Group	150	20	26	1	17	4 = calm and follows commands	3=deeper sleep and more agile response	1-3	1-3	1-3	1-3	no	no
19	The Affiliated Hospital of Qingdao University	19023	Butorphanol Group	Successfully group	1781113	57	Female	54	150	24.00	II	113	84	Segmentectomy	85	intercostal	yes	yes	yes	yes	yes	yes	no	no	no	no	no	yes		Butorphanol Group	120	20	22	1	11	3 = difficult to arouse but awakens to verbal stimuli or gentle shaking	3=deeper sleep and more agile response	0	1-3	0	0	no	no
19	The Affiliated Hospital of Qingdao University	19024	Butorphanol Group	Successfully group	1760959	50	male	80	171	27.36	II	136	78	Segmentectomy	115	intercostal	yes	yes	yes	yes	yes	yes	no	no	no	no	no	yes		Butorphanol Group	200	30	34	1	27	5 = anxious or physically agitated but calms to verbal instructions	3=deeper sleep and more agile response	0	1-3	4-6	1-3	no	no
19	The Affiliated Hospital of Qingdao University	19025	Control Group	Successfully group	1782681	58	Female	56	160	21.88	II	114	59	Lobectomy	90	intercostal	yes	yes	yes	yes	yes	yes	no	no	no	no	no	yes		Control Group	140	20	22	1	17	3 = difficult to arouse but awakens to verbal stimuli or gentle shaking	3=deeper sleep and more agile response	0	1-3	0	0	no	no
19	The Affiliated Hospital of Qingdao University	19026	Control Group	Successfully group	970826	59	Female	64	160	25.00	II	121	75	Lobectomy	60	intercostal	yes	yes	yes	yes	yes	yes	no	no	no	no	no	yes		Control Group	140	20	22	1	15	4 = calm and follows commands	3=deeper sleep and more agile response	0	1-3	0	0	no	no
